# Supplementary material for: Genetic factors affecting storage and utilization of lipids during dormancy in Mycobacterium tuberculosis
Source: mBio. 2024 Jan 18;15(2):e03208-23. doi: 10.1128/mbio.03208-23 (PMC10865790; doi:10.1128/mbio.03208-23)
Supplement: Supplemental Tables — Tables 1-13. [file mbio.03208-23-s0002.xlsx]

## Sheet: overview
Overview Supplement Tables
Supplemet Table 1	Tn-seq results - all genes and intergenic regions (Fig. 1B)	Suppl. Table 1
Supplemet Table 2	Tn-seq results for genes with log2(FC) > -3.5 and p < 0.03 (Fig. 1C)	Suppl. Table 2
Supplemet Table 3	RNAtag-seq results for H37Rv (Fig. 1D,E)	Suppl. Table 3
Supplemet Table 4	Lipid representatives for metabolomic hits omamC+ (Fig. 3C)	Suppl. Table 4
Supplemet Table 5	Lipid representatives for metabolomic hits DomamC (Fig. 3C)	Suppl. Table 5
Supplemet Table 6	RNAtag-seq results for omamC+ compared to reference strains after 3 weeks of carbon-starvation (Fig. 4A) - relevant hits	Suppl. Table 6
Supplemet Table 7	RNAtag-seq results for omamC+ compared to reference strains after 3 weeks of carbon-starvation (Fig. 4A) - all genes	Suppl. Table 7
Supplemet Table 8	RNAtag-seq omamC+ and hits from Fig. 4A - all genes	Suppl. Table 8
Supplemet Table 9	RNAtag-seq omamC+ and rv0516c+ - top 30 hits	Suppl. Table 9
Supplemet Table 10	Expression of sigD regulon genes in rv0516c+, omamD+, rv3413c+, rv3414c+	Suppl. Table 10
Supplemet Table 11	Strains and Plasmids	Suppl. Table 11
Supplemet Table 12	Oligonucleotides	Suppl. Table 12
Supplemet Table 13	GSEA analysis	Suppl. Table 13

## Sheet: Suppl. Table 1
Supplement Table 1: Tn-seq results for genes with log2 (FC) > -3.5 and p < 0.03
3S3R	3 rounds of starvation and resuscitation replicate 1
3S3Rno2	3 rounds of starvation and resuscitation replicate 2
name	description	3S3R log2(FC)	3S3Rno2 log2(FC)	3S3R - p-value	3S3Rno2 - p - value	3S3R -log10(p)	3S3Rno2 -log10(p)
Rv3158	Rv3158_nuoN_NADH_dehydrogenase_subunit_N	-6.592	-6.785	2.38108e-07	1.93301e-08	6.62323	7.71377
Rv3152	Rv3152_nuoH_NADH_dehydrogenase_subunit_H	-6.164	-7.8964	5.70166e-07	2.52047e-07	6.244	6.59852
Rv0355c	Rv0355c_PPE8_PPE_family_protein	0.292	0.571584	8.88865e-07	1.71714e-05	6.05116	4.76519
Rv3350c	Rv3350c_PPE56_PPE_family_protein	-0.677	-1.0869	2.32106e-06	8.1445e-05	5.63431	4.08914
Rv0172	Rv0172_mce1D_MCE-family_protein_MCE1D	-6.267	-5.27636	7.52014e-06	0.000137023	5.12377	3.86321
Rv0249c	Rv0249c_-_succinate_dehydrogenase_membrane_anchor_subunit	-6.098	-5.61876	1.07251e-05	0.00147645	4.9696	2.83078
Rv0584	Rv0584_-_hypothetical_protein	-3.585	-3.08469	1.98025e-05	0.0278624	4.70328	1.55498
Rv0248c	Rv0248c_sdhA_succinate_dehydrogenase_flavoprotein_subunit	-6.251	-5.07498	2.05515e-05	0.0001092	4.68716	3.96178
Rv3068c	Rv3068c_pgmA_phosphoglucomutase	-4.975	-3.50071	3.29861e-05	0.000177581	4.48167	3.7506
Rv3156	Rv3156_nuoL_NADH_dehydrogenase_subunit_L	-8.456	-6.80075	4.6614e-05	0.00119201	4.33148	2.92372
Rv3868	Rv3868_-_hypothetical_protein	-4.094	-4.16167	7.79334e-05	0.00488095	4.10828	2.3115
Rv3347c	Rv3347c_PPE55_PPE_family_protein	1.067	1.23853	0.000119399	0.000141681	3.923	3.84869
Rv0152c	Rv0152c_PE2_PE_family_protein	-2.846	-2.03871	0.000123137	0.016921	3.90961	1.77157
Rv0169	Rv0169_mce1A_MCE-family_protein_MCE1A	-4.205	-4.70275	0.000137074	0.000221926	3.86305	3.65379
Rv3136	Rv3136_PPE51_PPE_family_protein	-5.299	-4.57665	0.000152546	0.00184802	3.8166	2.73329
Rv3343c	Rv3343c_PPE54_PPE_family_protein	-0.553	-0.597509	0.000182268	0.00829381	3.73929	2.08125
Rv0304c	Rv0304c_PPE5_PPE_family_protein	0.463	0.739295	0.000207338	8.48431e-05	3.68332	4.07138
Rv3150	Rv3150_nuoF_NADH_dehydrogenase_I_subunit_F	-6.79	-10.1536	0.000365904	7.30915e-05	3.43663	4.13613
Rv0144	Rv0144_-_TetR_family_transcriptional_regulator	-3.605	-2.25669	0.000370226	0.00811585	3.43153	2.09067
Rv1917c	Rv1917c_PPE34_PPE_family_protein	-3.028	-3.30158	0.000377697	1.5868e-06	3.42286	5.79948
Rv2308	Rv2308_-_hypothetical_protein	-4.132	-2.85445	0.000406797	0.0386927	3.39062	1.41237
Rv2948c	Rv2948c_fadD22_acyl-CoA_synthetase	-2.972	-2.63014	0.000409646	0.00109966	3.38759	2.95874
Rv1336	Rv1336_cysM_cysteine_synthase_B	-2.727	-1.17564	0.000419245	0.0167312	3.37753	1.77647
Rv3876	Rv3876_-_hypothetical_protein	-2.627	-2.15285	0.000422468	1.57291e-05	3.37421	4.8033
Rv2947c	Rv2947c_pks15_polyketide_synthase	-5.888	-4.72747	0.000433051	0.0994888	3.36346	1.00223
Rv1886c	Rv1886c_fbpB_secreted_antigen_85-B_FbpB	-5.047	-5.16395	0.00045477	0.000867976	3.34221	3.06149
Rv0159c	Rv0159c_PE3_PE_family_protein	-1.25	-0.854381	0.000498863	0.00459345	3.30202	2.33786
Rv3236c	Rv3236c_-_integral_membrane_transport_protein	-9.341	-8.8767	0.000535054	0.0180284	3.2716	1.74404
Rv1013	Rv1013_pks16_long-chain-fatty-acid--CoA_ligase	-4.258	-2.08035	0.000636858	0.300329	3.19596	0.522403
Rv3157	Rv3157_nuoM_NADH_dehydrogenase_subunit_M	-8.259	-8.45377	0.000731711	0.0024308	3.13566	2.61425
Rv3153	Rv3153_nuoI_NADH_dehydrogenase_subunit_I	-6.781	-5.75054	0.000797387	0.0143098	3.09833	1.84437
Rv3239c	Rv3239c_-_transmembrane_transport_protein	-1.274	-1.56186	0.000821626	0.000382431	3.08533	3.41745
Rv0456B	#N/A	-3.443	-3.48787	0.000848665	0.00280321	3.07126	2.55234
Rv3057c	Rv3057c_-_short-chain_dehydrogenase	-6.494	-8.93612	0.000857691	0.00144214	3.06667	2.84099
Rv2936	Rv2936_drrA_daunorubicin-DIM-transport_ATP-binding_protein_ABC_transporter_DrrA	-3.293	-2.27923	0.0011109	0.0180861	2.95432	1.74265
Rv0104	Rv0104_-_hypothetical_protein	-3.916	-4.0495	0.00111797	0.00289375	2.95157	2.53854
Rv2000	Rv2000_-_hypothetical_protein	-3.476	-2.61953	0.00112466	0.00443449	2.94898	2.35316
Rv3151	Rv3151_nuoG_NADH_dehydrogenase_subunit_G	-7.501	-7.55644	0.001132	0.00247256	2.94615	2.60685
Rv1855c	Rv1855c_-_oxidoreductase	-5.851	-6.03171	0.00114155	0.0243416	2.9425	1.61365
Rv1835c	Rv1835c_-_hypothetical_protein	0.612	0.820619	0.00115867	0.000461715	2.93604	3.33563
Rv0147	Rv0147_-_aldehyde_dehydrogenase	-4.41	-3.64906	0.0011981	0.1468	2.92151	0.833274
Rv1625c	Rv1625c_cya_adenylate_cyclase	-1.404	-1.04289	0.00120589	0.00221977	2.91869	2.65369
Rv3232c	Rv3232c_pvdS_transcriptional_regulator_PvdS	-1.112	-0.982869	0.00122105	0.00279733	2.91327	2.55326
Rv1633	Rv1633_uvrB_excinuclease_ABC_subunit_B	-0.51	-0.891262	0.00122468	0.017413	2.91198	1.75913
Rv3719	Rv3719_-_hypothetical_protein	-1.863	-1.36336	0.00130004	0.032991	2.88604	1.4816
Rv0148	Rv0148_-_short-chain_type_dehydrogenase/reductase	-0.096	0.45384	0.00137274	0.0684667	2.86241	1.16452
Rv2349c	Rv2349c_plcC_phospholipase_C_3_PLCC	-2.918	-1.57748	0.00141862	0.00216563	2.84813	2.66442
Rv1364c	Rv1364c_-_hypothetical_protein	2.274	1.94742	0.001591	0.120015	2.79833	0.920764
Rv1901	Rv1901_cinA_competence_damage-inducible_protein_A	-4.71	-4.81495	0.00163855	0.00050735	2.78554	3.29469
Rv0483	Rv0483_lprQ_lipoprotein_LprQ	-2.862	-4.56348	0.00168625	0.00012099	2.77308	3.91725
Rv1319c	Rv1319c_-_adenylate_cyclase	-1.173	-0.394516	0.00171145	0.0139857	2.76664	1.85432
IG_Rv2387	#N/A	-2.224	-2.82978	0.00178563	0.177429	2.74821	0.750975
Rv2946c	Rv2946c_pks1_polyketide_synthase	-2.893	-3.17324	0.0018228	0.000678947	2.73926	3.16816
Rv0171	Rv0171_mce1C_MCE-family_protein_MCE1C	-0.885	-1.00364	0.00185523	0.010132	2.7316	1.9943
Rv1918c	Rv1918c_PPE35_PPE_family_protein	-0.646	-0.811115	0.00189543	0.0222421	2.72229	1.65282
Rv3880c	Rv3880c_-_hypothetical_protein	-3.606	-3.19786	0.00192096	0.0311107	2.71648	1.50709
Rv2731	Rv2731_-_hypothetical_protein	-2.922	-3.53671	0.00203885	0.00619425	2.69061	2.20801
Rv0134	Rv0134_ephF_epoxide_hydrolase	-3.505	-3.74923	0.00211259	0.00723123	2.67519	2.14079
Rv3099c	Rv3099c_-_hypothetical_protein	-3.41	-3.91827	0.0021645	0.0236797	2.66464	1.62562
Rv0502	Rv0502_-_hypothetical_protein	-5.089	-3.15023	0.00217715	0.093863	2.66211	1.02751
Rv3727	Rv3727_-_oxidoreductase	0.178	0.375429	0.00217807	0.00466683	2.66193	2.33098
Rv3145	Rv3145_nuoA_NADH_dehydrogenase_subunit_A	-7.323	-6.85188	0.00228196	0.0350513	2.64169	1.4553
Rv2214c	Rv2214c_ephD_short-chain_dehydrogenase	-2.654	-1.54457	0.00228596	0.0210074	2.64093	1.67763
Rv0174	Rv0174_mce1F_MCE-family_protein_MCE1F	0.575	0.081	0.00239633	0.00806091	2.62045	2.09362
Rv0305c	Rv0305c_PPE6_PPE_family_protein	-1.903	-0.856772	0.00254407	0.0728679	2.59447	1.13746
Rv3779	Rv3779_-_transmembrane_protein_alanine_and_leucine_rich	-3.494	-3.54383	0.00255149	0.00127205	2.59321	2.8955
Rv1529	Rv1529_fadD24_acyl-CoA_synthetase	-2.687	-2.34356	0.00263545	0.110904	2.57915	0.955051
Rv1374c	Rv1374c_-_hypothetical_protein	-3.711	-4.19439	0.00270495	0.0044713	2.56784	2.34957
Rv1071c	Rv1071c_echA9_3-hydroxyisobutyryl-CoA_hydrolase	-4.582	-4.58554	0.00272376	0.006366	2.56483	2.19613
Rv0503c	Rv0503c_cmaA2_cyclopropane-fatty-acyl-phospholipid_synthase	-3.687	-3.95045	0.00272856	0.00756591	2.56407	2.12114
Rv3720	Rv3720_-_fatty_acid_synthase	-2.228	-0.594863	0.00283501	0.0619282	2.54745	1.20811
Rv0176	Rv0176_-_mce_associated_transmembrane_protein	-7.958	-5.96064	0.00285326	0.0362238	2.54466	1.44101
Rv0932c	Rv0932c_pstS2_phosphate_ABC_transporter_substrate-binding_protein	-2.836	-2.95399	0.00286	0.0249389	2.54363	1.60312
Rv0648	Rv0648_-_alpha-mannosidase	0.733	0.363239	0.00293812	0.0133441	2.53193	1.87471
Rv2092c	Rv2092c_helY_ATP-dependent_DNA_helicase_HelY	-1.696	-1.07885	0.00293891	0.0254511	2.53181	1.59429
Rv1923	Rv1923_lipD_lipase_LIPD	-2.085	-2.09136	0.00307765	0.00492356	2.51178	2.30772
Rv2562	Rv2562_-_hypothetical_protein	-3.34	-2.69493	0.00315773	0.0226869	2.50062	1.64423
IG_Rv3844	#N/A	-3.253	-4.29217	0.00319545	0.00186842	2.49547	2.72853
Rv0194	Rv0194_-_drugs-transport_transmembrane_ATP-binding_protein_ABC_transporter	-0.18	0.156561	0.00338065	0.00119023	2.471	2.92437
Rv0149	Rv0149_-_quinone_oxidoreductase	-4.06	-3.12183	0.00354041	0.103062	2.45095	0.986901
Rv2187	Rv2187_fadD15_long-chain-fatty-acid-CoA_ligase	-0.992	-0.948208	0.0036207	0.0179862	2.44121	1.74506
Rv2957	Rv2957_-_glycosyl_transferase_family_protein	-0.579	-0.376656	0.00368227	0.056603	2.43388	1.24716
Rv1808	Rv1808_PPE32_PPE_family_protein	1.739	2.07284	0.00384439	0.237936	2.41517	0.62354
Rv0890c	Rv0890c_-_LuxR_family_transcriptional_regulator	-2.042	-1.41588	0.00386839	0.0951965	2.41247	1.02138
Rv3823c	Rv3823c_mmpL8_integral_membrane_transport_protein	0.507	0.857792	0.0038807	0.0225882	2.41109	1.64612
Rv2823c	Rv2823c_-_hypothetical_protein	1.13	0.989978	0.00390495	0.0235452	2.40839	1.6281
Rv2425c	Rv2425c_-_hypothetical_protein	1.312	1.63106	0.00394746	0.265154	2.40368	0.576501
Rv0157A	#N/A	-4.492	-6.12055	0.00415424	0.00245482	2.38151	2.60998
Rv0492c	Rv0492c_-_oxidoreductase_GMC-type	-3.965	-3.49564	0.00430421	0.083278	2.36611	1.07947
Rv0178	Rv0178_-_mce_associated_membrane_protein	-8.618	-5.36571	0.00434095	0.0153978	2.36242	1.81254
Rv2463	Rv2463_lipP_esterase	-6.144	-2.90034	0.00440386	0.184327	2.35617	0.73441
Rv3096	Rv3096_-_hypothetical_protein	-2.139	-1.23956	0.00469408	0.00698152	2.32845	2.15605
Rv2951c	Rv2951c_-_oxidoreductase	-2.48	-1.65039	0.00474749	0.0174659	2.32354	1.75781
Rv0213c	Rv0213c_-_methyltransferase	-3.154	-3.16723	0.00478214	0.133025	2.32038	0.876068
Rv0878c	Rv0878c_PPE13_PPE_family_protein	1.202	0.786393	0.00479892	0.00850594	2.31886	2.07028
Rv0231	Rv0231_fadE4_acyl-CoA_dehydrogenase	-2.455	-1.58622	0.00479903	0.0264923	2.31885	1.57688
Rv3389c	Rv3389c_-_dehydrogenase	-3.935	-4.21824	0.0048174	0.0108345	2.31719	1.96519
Rv3384c	Rv3384c_-_hypothetical_protein	-3.263	-4.44169	0.00502409	0.000169386	2.29894	3.77112
Rv1375	Rv1375_-_hypothetical_protein	-3.653	-3.12683	0.00513802	0.0173102	2.2892	1.7617
Rv3825c	Rv3825c_pks2_polyketide_synthase	-1.385	-1.83499	0.00518776	0.00305293	2.28502	2.51528
Rv0166	Rv0166_fadD5_long-chain-fatty-acid--CoA_ligase	2.135	1.60937	0.00520675	0.0592684	2.28343	1.22718
Rv0775	Rv0775_-_hypothetical_protein	-2.65	-2.95684	0.00523817	0.0343809	2.28082	1.46368
Rv0168	Rv0168_yrbE1B_hypothetical_protein	-3.898	-3.68013	0.00525139	0.00321148	2.27973	2.49329
Rv2797c	Rv2797c_-_hypothetical_protein	-3.452	-3.60342	0.00531012	0.011651	2.2749	1.93364
Rv2710	Rv2710_sigB_RNA_polymerase_sigma_factor_SigB	-6.155	-5.54798	0.00538249	0.00904446	2.26902	2.04362
Rv3273	Rv3273_-_transmembrane_carbonic_anhydrase	-4.037	-4.4181	0.00554121	0.211006	2.2564	0.675705
Rv1760	Rv1760_-_hypothetical_protein	1.463	1.78679	0.00554139	0.224013	2.25638	0.649727
Rv1979c	Rv1979c_-_permease	-0.225	-0.470838	0.00564221	0.0265208	2.24855	1.57641
Rv1983	Rv1983_PE_PGRS35_PE-PGRS_family_protein	1.865	1.32974	0.00567606	6.36495e-05	2.24595	4.1962
Rv0507	Rv0507_mmpL2_transmembrane_transport_protein_MmpL2	-1.951	-1.76623	0.00599524	0.129662	2.22219	0.887186
Rv2374c	Rv2374c_hrcA_heat-inducible_transcription_repressor	-2.843	-3.17628	0.00606403	0.0138657	2.21724	1.85806
Rv0931c	Rv0931c_pknD_Ser/Thr_protein_kinase_D	0.292	0.332721	0.00632276	0.0454517	2.19909	1.34245
Rv2296	Rv2296_-_haloalkane_dehalogenase	-3.03	-2.40483	0.00634272	0.0470989	2.19772	1.32699
Rv3831	Rv3831_-_hypothetical_protein	-1.999	-0.623212	0.00687887	0.0081543	2.16248	2.08861
Rv3728	Rv3728_-_hypothetical_protein	-2.008	-1.1767	0.00690301	0.00318042	2.16096	2.49752
Rv1937	Rv1937_-_oxygenase	-5.393	-5.6375	0.00691992	0.00969311	2.1599	2.01354
Rv1819c	Rv1819c_-_drugs-transport_transmembrane_ATP-binding_protein_ABC_transporter	-2.629	-3.0858	0.00696262	0.00243004	2.15723	2.61439
Rv3434c	Rv3434c_-_transmembrane_protein	-2.668	-1.86296	0.00702282	0.302924	2.15349	0.518667
Rv3159c	Rv3159c_PPE53_PPE_family_protein	-3.393	-1.91079	0.00703088	0.252789	2.15299	0.597241
Rv0280	Rv0280_PPE3_PPE_family_protein	-3.069	-2.60343	0.00704493	0.0118664	2.15212	1.92568
Rv0021c	Rv0021c_-_hypothetical_protein	-3.508	-2.91421	0.00706492	0.136384	2.15089	0.865238
Rv0757	Rv0757_phoP_two_component_system_response_transcriptional_positive_regulator_PHOP	-5.816	-5.67635	0.0073721	0.0104436	2.13241	1.98115
Rv0160c	Rv0160c_PE4_PE_family_protein	-0.112	-0.749931	0.00740055	0.00499281	2.13074	2.30165
Rv1634	Rv1634_-_drug_efflux_membrane_protein	-2.65	-1.02646	0.0074014	0.0861849	2.13069	1.06457
Rv0246	Rv0246_-_hypothetical_protein	-3.746	-3.55575	0.00765998	0.0164973	2.11577	1.78259
Rv1753c	Rv1753c_PPE24_PPE_family_protein	-3.63	-2.20707	0.00768466	0.351903	2.11438	0.453577
Rv2901c	Rv2901c_-_hypothetical_protein	-5.449	-4.57233	0.00770452	0.0129824	2.11325	1.88664
Rv1762c	Rv1762c_-_hypothetical_protein	-3.703	-4.11559	0.00771357	0.0658721	2.11274	1.1813
Rv1971	Rv1971_mce3F_MCE-family_protein_MCE3F	-1.189	-0.463473	0.00781312	0.0881123	2.10718	1.05496
IG_Rv0161	#N/A	-4.572	-4.81558	0.00802825	0.00959782	2.09538	2.01783
IG_Rv1861	#N/A	-5.663	-5.9214	0.00822583	0.00636816	2.08482	2.19599
Rv1627c	Rv1627c_-_lipid-transfer_protein	-3.504	-2.64903	0.00844739	0.100948	2.07328	0.995904
Rv1651c	Rv1651c_PE_PGRS30_PE-PGRS_family_protein	-3.053	-3.17366	0.00848318	0.00204652	2.07144	2.68898
Rv0907	Rv0907_-_hypothetical_protein	-3.907	-3.74375	0.00850474	0.0471227	2.07034	1.32677
Rv2891	Rv2891_-_hypothetical_protein	-6.382	-7.54847	0.00857251	0.0321537	2.06689	1.49277
Rv1288	Rv1288_-_hypothetical_protein	-1.501	-1.57661	0.00857568	0.00334393	2.06673	2.47574
Rv3083	Rv3083_-_monooxygenase	-2.292	-0.927462	0.00866877	0.114396	2.06204	0.94159
Rv3854c	Rv3854c_ethA_monooxygenase	-0.346	-0.0530153	0.00880187	0.0384234	2.05542	1.4154
Rv1623c	Rv1623c_cydA_integral_membrane_cytochrome_D_ubiquinol_oxidase_CydA	-6.456	-6.6546	0.00903299	0.0381217	2.04417	1.41883
Rv0037c	Rv0037c_-_hypothetical_protein	0.109	0.0286253	0.00919404	0.0742124	2.03649	1.12952
Rv1243c	Rv1243c_PE_PGRS23_PE-PGRS_family_protein	-3.595	-3.02142	0.00950808	0.130918	2.02191	0.882999
Rv0195	Rv0195_-_two_component_transcriptional_regulator	-4.027	-4.32536	0.00963203	0.0995671	2.01628	1.00188
Rv2583c	Rv2583c_relA_GTP_pyrophosphokinase	-5.652	-7.29775	0.00963579	0.00525334	2.01611	2.27956
Rv2281	Rv2281_pitB_phosphate_ABC_transporter_permease	-5.937	-2.21611	0.0097744	0.684171	2.00991	0.164835
Rv3785	Rv3785_-_hypothetical_protein	-3.079	-2.33708	0.00987042	0.00251396	2.00566	2.59964
Rv1106c	Rv1106c_-_cholesterol_dehydrogenase	-3.216	-3.69989	0.00989725	0.0318094	2.00449	1.49744
Rv1564c	Rv1564c_treX_malto-oligosyltrehalose_synthase	-3.657	-2.51532	0.0100455	0.12275	1.99803	0.910977
Rv1936	Rv1936_-_monooxygenase	-5.383	-5.61254	0.0101476	0.13088	1.99364	0.883126
Rv2733c	Rv2733c_-_(dimethylallyl)adenosine_tRNA_methylthiotransferase	-3.406	-2.83381	0.0102953	0.0450593	1.98736	1.34622
Rv3869	Rv3869_-_hypothetical_protein	-1.874	-1.60327	0.0103904	0.0257232	1.98337	1.58967
Rv2917	Rv2917_-_hypothetical_protein	-2.174	-1.83436	0.0104278	0.0409555	1.98181	1.38769
Rv0886	Rv0886_fprB_NADPH:adrenodoxin_oxidoreductase_FprB	-2.388	-2.26708	0.0104429	0.0102397	1.98118	1.98971
Rv2938	Rv2938_drrC_daunorubicin-DIM-transport_integral_membrane_protein_ABC_transporter_DrrC	-2.906	-2.80868	0.010548	0.00173651	1.97683	2.76032
Rv0450c	Rv0450c_mmpL4_transmembrane_transport_protein_MmpL4	-1.694	-2.03055	0.0107499	0.0172334	1.96859	1.76363
Rv0447c	Rv0447c_ufaA1_cyclopropane-fatty-acyl-phospholipid_synthase	-3.585	-3.82615	0.0109236	0.0346205	1.96163	1.46067
Rv1358	Rv1358_-_transcriptional_regulator	0.18	0.0761701	0.0109879	0.0473439	1.95908	1.32474
Rv3829c	Rv3829c_-_dehydrogenase	-2.303	-4.16465	0.0110507	0.0266306	1.95661	1.57462
Rv3154	Rv3154_nuoJ_NADH_dehydrogenase_subunit_J	-5.521	-4.23843	0.0110572	0.0411114	1.95635	1.38604
Rv2950c	Rv2950c_fadD29_acyl-CoA_synthetase	0.517	0.38744	0.0111448	0.0459665	1.95293	1.33756
Rv0064	Rv0064_-_hypothetical_protein	0.635	0.609166	0.0111735	0.087794	1.95181	1.05654
Rv3892c	Rv3892c_PPE69_PPE_family_protein	-3.502	-3.40169	0.0113893	0.0367378	1.9435	1.43489
Rv1880c	Rv1880c_cyp140_cytochrome_p450_140_CYP140	-5.092	-4.79951	0.0114211	0.396095	1.94229	0.402201
Rv3296	Rv3296_lhr_ATP-dependent_helicase	0.386	0.0519777	0.01148	0.00288001	1.94006	2.54061
IG_Rv2525c	#N/A	-7.14	-3.34213	0.0117148	0.0290357	1.93127	1.53707
Rv2945c	Rv2945c_lppX_lipoprotein_LppX	-2.39	-3.40037	0.0120073	0.00760917	1.92055	2.11866
Rv3253c	Rv3253c_-_cationic_amino_acid_transport_integral_membrane_protein	0.826	1.00296	0.012077	0.134135	1.91804	0.872459
Rv2546	Rv2546_-_hypothetical_protein	-3.091	-3.38749	0.0123007	0.192613	1.91007	0.715316
IG_Rv1801	#N/A	-3.666	-4.21418	0.0124325	0.048155	1.90544	1.31736
Rv0831c	Rv0831c_-_hypothetical_protein	-0.966	-1.60801	0.0125876	0.0122051	1.90006	1.91346
Rv2913c	Rv2913c_-_D-amino_acid_aminohydrolase	-3.769	-3.53433	0.0126821	0.408726	1.89681	0.388568
Rv2476c	Rv2476c_gdh_NAD-dependent_glutamate_dehydrogenase	-7.168	-6.32409	0.0129641	0.0145528	1.88726	1.83705
Rv0268c	Rv0268c_-_hypothetical_protein	-2.782	-2.80643	0.0130266	0.0145608	1.88517	1.83681
Rv2181	Rv2181_-_hypothetical_protein	-3.602	-3.98283	0.0131213	0.112088	1.88202	0.950441
Rv3512	Rv3512_PE_PGRS56_PE-PGRS_family_protein	-3.947	-3.1877	0.0133476	0.134096	1.8746	0.872584
Rv1183	Rv1183_mmpL10_transmembrane_transport_protein_MmpL10	-3.134	-3.09138	0.0134416	0.0798261	1.87155	1.09786
Rv1781c	Rv1781c_malQ_4-alpha-glucanotransferase	-0.123	-0.554767	0.0134646	0.0149338	1.87081	1.82583
Rv3467	Rv3467_-_hypothetical_protein	-1.101	-1.2944	0.0135603	0.00932539	1.86773	2.03033
Rv3427c	Rv3427c_-_transposase	-2.952	-2.72274	0.0136386	0.0422173	1.86523	1.37451
Rv1205	Rv1205_-_hypothetical_protein	-3.263	-3.47834	0.0137853	0.404568	1.86058	0.393009
IG_Rv0658c	#N/A	-1.917	-0.760588	0.014127	0.285079	1.84995	0.545034
Rv2715	Rv2715_-_hydrolase	-3.357	-4.73471	0.0141337	0.0218572	1.84974	1.66041
Rv0359	Rv0359_-_hypothetical_protein	-2.576	-3.17469	0.0141557	0.0263475	1.84907	1.57926
Rv3473c	Rv3473c_bpoA_peroxidase	-2.602	-3.6229	0.0148116	0.0477884	1.8294	1.32068
Rv0243	Rv0243_fadA2_acetyl-CoA_acetyltransferase	-4.437	-2.63642	0.0148433	0.0392111	1.82847	1.40659
Rv3500c	Rv3500c_yrbE4B_hypothetical_protein	-1.15	-0.271925	0.0149248	0.0191444	1.82609	1.71796
Rv1902c	Rv1902c_nanT_sialic_acid-transport_integral_membrane_protein_NanT	-3.609	-3.84583	0.0150897	0.0102788	1.82132	1.98806
Rv3142c	Rv3142c_-_hypothetical_protein	-2.837	-2.448	0.0153793	0.124041	1.81306	0.906434
Rv0221	Rv0221_-_hypothetical_protein	0.935	0.832004	0.0154727	0.132739	1.81043	0.877001
Rv2124c	Rv2124c_metH_5-methyltetrahydrofolate--homocysteine_methyltransferase	-2.916	-2.31889	0.0155395	0.0892866	1.80856	1.04921
Rv0645c	Rv0645c_mmaA1_methoxy_mycolic_acid_synthase	-1.544	-1.27994	0.0157791	0.00870864	1.80192	2.06005
Rv0746	Rv0746_PE_PGRS9_PE-PGRS_family_protein	-4.358	-6.67591	0.0159039	0.0880745	1.7985	1.05515
Rv3064c	Rv3064c_-_hypothetical_protein	-2.11	-4.02316	0.0159153	0.00856726	1.79819	2.06716
Rv3148	Rv3148_nuoD_NADH_dehydrogenase_subunit_D	-7.647	-8.32345	0.015945	0.0206834	1.79737	1.68438
Rv1200	Rv1200_-_integral_membrane_transport_protein	-0.042	-0.738522	0.0160726	0.239385	1.79391	0.620902
Rv2566	Rv2566_-_hypothetical_protein	-1.979	-1.71575	0.016147	0.0219488	1.79191	1.65859
Rv3797	Rv3797_fadE35_acyl-CoA_dehydrogenase	-2.284	-1.36962	0.0163073	0.135421	1.78762	0.868315
Rv3730c	Rv3730c_-_hypothetical_protein	1.351	1.35411	0.0163613	0.0933447	1.78618	1.02991
Rv3885c	Rv3885c_-_hypothetical_protein	1.255	1.26094	0.0164573	0.0233536	1.78364	1.63165
Rv1104	Rv1104_-_hypothetical_protein	-3.573	-2.2391	0.0164599	0.355177	1.78357	0.449555
Rv2435c	Rv2435c_-_cyclase	-2.535	-2.53277	0.0164949	0.250231	1.78265	0.601658
Rv0465c	Rv0465c_-_transcriptional_regulator	-0.831	-1.36448	0.0165544	0.028783	1.78109	1.54086
Rv3149	Rv3149_nuoE_NADH_dehydrogenase_subunit_E	-3.699	-3.25787	0.0166269	0.00559934	1.77919	2.25186
Rv0115	Rv0115_hddA_D-alpha-D-heptose-7-phosphate_kinase	-3.626	-3.26248	0.0167655	0.0173661	1.77558	1.7603
Rv3690	Rv3690_-_hypothetical_protein	-4.518	-3.72541	0.016824	0.162456	1.77407	0.789264
Rv0731c	Rv0731c_-_hypothetical_protein	-2.435	-2.05828	0.0168748	0.0744949	1.77276	1.12787
Rv0136	Rv0136_cyp138_cytochrome_P450_138	-0.758	-1.16709	0.0171311	0.0614116	1.76621	1.21175
Rv3692	Rv3692_moxR2_methanol_dehydrogenase_transcriptional_regulatory_protein_MOXR2	-4.357	-1.65625	0.017174	0.280765	1.76513	0.551656
Rv3621c	Rv3621c_PPE65_PPE_family_protein	-0.918	-0.806794	0.017218	0.0274392	1.76402	1.56163
Rv2730	Rv2730_-_hypothetical_protein	-2.831	-3.00573	0.0172914	0.0524819	1.76217	1.27999
Rv2332	Rv2332_mez_malate_dehydrogenase	-0.499	-0.287383	0.0172964	0.261298	1.76204	0.582865
Rv1430	Rv1430_PE16_PE_family_protein	-2.966	-1.18717	0.0178665	0.106123	1.74796	0.974192
Rv0193c	Rv0193c_-_hypothetical_protein	0.116	0.324127	0.0178983	0.0360452	1.74719	1.44315
Rv3233c	Rv3233c_-_hypothetical_protein	-0.225	-0.147105	0.0179432	0.0797718	1.7461	1.09815
Rv3774	Rv3774_echA21_enoyl-CoA_hydratase	-2.716	-3.07441	0.0179565	0.189511	1.74578	0.722365
Rv0476	Rv0476_-_transmembrane_protein	-2.482	-0.894539	0.0179654	0.0564719	1.74556	1.24817
Rv2294	Rv2294_-_aminotransferase	-1.875	-1.13784	0.0181159	0.0477918	1.74194	1.32065
Rv1925	Rv1925_fadD31_fatty-acid--CoA_ligase	1.769	1.92032	0.0181796	0.0865362	1.74042	1.0628
Rv3494c	Rv3494c_mce4F_MCE-family_protein_MCE4F	-3.778	-4.21868	0.0182209	0.0386304	1.73943	1.41307
Rv2531c	Rv2531c_-_amino_acid_decarboxylase	-2.603	-2.81551	0.0182377	0.00484682	1.73903	2.31454
Rv0035	Rv0035_fadD34_fatty-acid--CoA_ligase	0.053	-0.135266	0.0183103	0.0724225	1.7373	1.14013
Rv1204c	Rv1204c_-_hypothetical_protein	-3.295	-3.71973	0.0186299	0.0172477	1.72979	1.76327
Rv3879c	Rv3879c_-_hypothetical_protein	-0.081	-0.664209	0.0186854	0.348222	1.7285	0.458144
Rv2672	Rv2672_-_protease	-3.012	-5.62808	0.0187533	0.0665319	1.72692	1.17697
Rv1647	Rv1647_-_hypothetical_protein	1.183	0.797388	0.0188372	0.0560137	1.72498	1.25171
Rv0758	Rv0758_phoR_two_component_system_response_sensor_kinase_membrane_associated_PHOR	-3.357	-2.86849	0.0188869	0.101148	1.72384	0.995042
Rv0245	Rv0245_-_oxidoreductase	-4.125	-3.23492	0.019127	0.174603	1.71835	0.757948
Rv1915	Rv1915_aceAa_isocitrate_lyase	-3.388	-2.77105	0.0193968	0.0329302	1.71227	1.48241
Rv3254	Rv3254_-_hypothetical_protein	2.022	1.86817	0.0194107	0.292851	1.71196	0.533353
Rv1162	Rv1162_narH_respiratory_nitrate_reductase_subunit_beta_NarH	-0.291	-0.639331	0.0194256	0.0102551	1.71162	1.98906
Rv3860	Rv3860_-_hypothetical_protein	-2.136	-2.35488	0.0195547	0.00338868	1.70875	2.46997
Rv1910c	Rv1910c_-_hypothetical_protein	-3.747	-0.871244	0.0196196	0.141928	1.70731	0.847932
IG_Rv1822	#N/A	-2.505	-2.60283	0.0198701	0.0238528	1.7018	1.62246
Rv2467	Rv2467_pepN_aminopeptidase	-6.705	-5.97852	0.0201125	0.0108382	1.69653	1.96504
Rv1813c	Rv1813c_-_hypothetical_protein	-5.993	-3.79897	0.0202006	0.041347	1.69464	1.38356
Rv1510	Rv1510_-_hypothetical_protein	-2.284	-2.03721	0.0202042	0.0416024	1.69456	1.38088
Rv3535c	Rv3535c_-_acetaldehyde_dehydrogenase	-4.692	-4.76365	0.0202677	0.018073	1.6932	1.74297
Rv1803c	Rv1803c_PE_PGRS32_PE-PGRS_family_protein	-1.479	-1.51697	0.020366	0.106547	1.69109	0.97246
Rv0754	Rv0754_PE_PGRS11_PE-PGRS_family_protein	-1.999	-1.36519	0.0203977	0.260125	1.69042	0.584818
Rv0296c	Rv0296c_-_sulfatase	0.913	1.01393	0.0204409	0.0494673	1.6895	1.30568
Rv1144	Rv1144_-_short-chain_type_dehydrogenase/reductase	-4.148	-2.35721	0.0204563	0.286325	1.68917	0.543141
Rv0996	Rv0996_-_transmembrane_protein	-5.999	-2.20229	0.020737	0.0973534	1.68325	1.01165
Rv2567	Rv2567_-_hypothetical_protein	-2.446	-1.09944	0.0207378	0.260737	1.68324	0.583798
Rv0981	Rv0981_mprA_two_component_response_transcriptional_regulatory_protein_MprA	-3.385	-3.35728	0.0208633	0.0459704	1.68062	1.33752
Rv1862	Rv1862_adhA_alcohol_dehydrogenase	-0.679	-0.948891	0.0209413	0.071234	1.679	1.14731
Rv0151c	Rv0151c_PE1_PE_family_protein	-0.882	-1.63356	0.0211808	0.0020558	1.67406	2.68702
IG_Rv3637	#N/A	-8.065	-3.59255	0.0213077	0.101657	1.67146	0.992863
Rv2914c	Rv2914c_pknI_Ser/Thr_protein_kinase_I	-1.453	-2.29425	0.021492	0.0787924	1.66772	1.10352
Rv1593c	Rv1593c_-_hypothetical_protein	-2.695	-3.69548	0.0215878	0.0918434	1.66579	1.03695
Rv0438c	Rv0438c_moeA2_molybdopterin_biosynthesis_protein_MoeA2	-3.252	-3.9659	0.0215917	0.26029	1.66571	0.584542
Rv2080	Rv2080_lppJ_lipoprotein_LppJ	-2.498	-1.88686	0.0216901	0.110044	1.66374	0.958435
Rv1074c	Rv1074c_fadA3_acetyl-CoA_acetyltransferase	-3.258	-1.94967	0.0220267	0.116911	1.65705	0.932144
Rv1640c	Rv1640c_lysS_lysyl-tRNA_synthetase	1.151	1.16733	0.0221574	0.0141641	1.65448	1.84881
IG_Rv3346c	#N/A	-2.928	-3.4519	0.0221645	0.00264069	1.65434	2.57828
Rv2276	Rv2276_cyp121_cytochrome_P450_121_CYP121	-5.833	-1.24559	0.0223287	0.128683	1.65114	0.89048
Rv3288c	Rv3288c_usfY_hypothetical_protein	-4.233	-4.18308	0.0223335	0.224874	1.65104	0.64806
Rv1869c	Rv1869c_-_reductase	-3.332	-5.07841	0.0224103	0.00865916	1.64955	2.06252
Rv2702	Rv2702_ppgK_polyphosphate_glucokinase	-4.747	-6.898	0.0224193	0.0683518	1.64938	1.16525
IG_Rv1200	#N/A	-1.538	-3.00741	0.022519	0.00140793	1.64745	2.85142
Rv1747	Rv1747_-_ABC_transporter_ATP-binding_protein	1.15	0.684254	0.0228636	0.00712755	1.64086	2.14706
Rv0173	Rv0173_lprK_MCE-family_lipoprotein_LprK	-2.447	-1.96395	0.0229405	0.0155558	1.6394	1.80811
Rv0062	Rv0062_celA1_endo-1,4-beta-glucanase	-3.184	-3.34425	0.0229491	0.254042	1.63924	0.595095
Rv0936	Rv0936_pstA2_phosphate_ABC_transporter_transmembrane_protein	-4.72	-3.03209	0.0235631	0.0227794	1.62777	1.64246
IG_Rv1028A	#N/A	-3.046	-3.20241	0.023575	0.0657549	1.62755	1.18207
Rv0577	Rv0577_TB27.3_hypothetical_protein	-1.996	-3.35698	0.0235942	0.099939	1.62719	1.00026
Rv1817	Rv1817_-_hypothetical_protein	-1.25	-0.990254	0.0240375	0.00822169	1.61911	2.08504
Rv2735c	Rv2735c_-_hypothetical_protein	-0.756	1.20302	0.0241683	0.120977	1.61675	0.917298
Rv2490c	Rv2490c_PE_PGRS43_PE-PGRS_family_protein	-0.434	-1.02851	0.02428	0.0252924	1.61475	1.59701
Rv0711	Rv0711_atsA_arylsulfatase	1.392	1.18097	0.0243199	0.0499527	1.61404	1.30144
Rv1615	Rv1615_-_hypothetical_protein	-3.303	-2.49696	0.0245348	0.0634862	1.61022	1.19732
Rv3310	Rv3310_-_acid_phosphatase	-2.53	-4.07055	0.0245758	0.0135748	1.60949	1.86727
Rv0686	Rv0686_-_hypothetical_protein	-2.711	-1.90596	0.0246025	0.0165801	1.60902	1.78041
Rv2942	Rv2942_mmpL7_transmembrane_transport_protein_MmpL7	-0.15	-0.22576	0.0247189	0.0261775	1.60697	1.58207
Rv2751	Rv2751_-_hypothetical_protein	-6.097	-1.12764	0.024788	0.70661	1.60576	0.15082
Rv0271c	Rv0271c_fadE6_acyl-CoA_dehydrogenase	-3.228	-3.30197	0.0249215	0.0976793	1.60343	1.0102
Rv2892c	Rv2892c_PPE45_PPE_family_protein	-1.051	-1.30412	0.0249849	0.0203148	1.60232	1.69219
Rv0252	Rv0252_nirB_nitrite_reductase_large_subunit	-0.455	-0.753629	0.0251543	0.168106	1.59939	0.774417
Rv0101	Rv0101_nrp_peptide_synthetase	-0.774	-0.446548	0.0254213	0.0451834	1.5948	1.34502
Rv1277	Rv1277_-_hypothetical_protein	-2.47	-3.73571	0.0254416	0.0297108	1.59446	1.52709
Rv2633c	Rv2633c_-_hypothetical_protein	-5.2	-4.08253	0.0257263	0.139728	1.58962	0.854716
Rv2967c	Rv2967c_pca_pyruvate_carboxylase	-2.155	-2.54605	0.0259372	0.0809828	1.58608	1.09161
Rv1877	Rv1877_-_hypothetical_protein	0.193	-0.24291	0.0260282	0.0553202	1.58456	1.25712
Rv3327	Rv3327_-_transposase	0.322	0.0555991	0.0260304	0.137109	1.58452	0.862933
Rv1328	Rv1328_glgP_glycogen_phosphorylase_GlgP	-2.508	-4.98298	0.0264288	0.0146144	1.57792	1.83522
Rv2958c	Rv2958c_-_glycosyl_transferase_family_protein	-2.064	-1.45387	0.0270363	0.028692	1.56805	1.54224
Rv3871	Rv3871_-_hypothetical_protein	-0.103	0.0293174	0.0270456	0.0373859	1.5679	1.42729
Rv2900c	Rv2900c_fdhF_formate_dehydrogenase_H	-2.601	-2.24278	0.0270492	0.0661874	1.56785	1.17922
Rv3079c	Rv3079c_-_hypothetical_protein	-4.301	-3.03294	0.0271151	0.226815	1.56679	0.644329
Rv3223c	Rv3223c_sigH_RNA_polymerase_sigma_factor_RpoE	-0.191	-0.944665	0.027273	0.0231636	1.56427	1.63519
Rv1928c	Rv1928c_-_short-chain_dehydrogenase	-1.376	-1.87219	0.0272957	0.0116821	1.56391	1.93248
IG_Rv0917	#N/A	-5.038	-3.53438	0.0274488	0.13222	1.56148	0.878702
Rv1363c	Rv1363c_-_hypothetical_protein	-5.132	-4.27382	0.0274592	0.0885967	1.56131	1.05258
Rv1949c	Rv1949c_-_hypothetical_protein	-2.775	-0.973721	0.0276154	0.0491325	1.55885	1.30863
Rv2937	Rv2937_drrB_daunorubicin-DIM-transport_integral_membrane_protein_ABC_transporter_DrrB	-4.344	-3.67339	0.0277085	0.0519073	1.55739	1.28477
Rv0163	Rv0163_-_hypothetical_protein	-3.639	-3.21022	0.0277089	0.164843	1.55738	0.782929
Rv2352c	Rv2352c_PPE38_PPE_family_protein	0.334	0.820804	0.0278546	0.120346	1.5551	0.91957
Rv3741c	Rv3741c_-_oxidoreductase	-3.703	-2.69342	0.0278788	0.118689	1.55473	0.92559
Rv3294c	Rv3294c_-_hypothetical_protein	-2.012	-0.779607	0.0280197	0.0209183	1.55254	1.67947
IG_Rv3429	#N/A	-0.945	-2.37181	0.0281284	0.271798	1.55086	0.565754
Rv0835	Rv0835_lpqQ_lipoprotein_LpqQ	-3.625	-2.54981	0.028149	0.10009	1.55054	0.999609
Rv0449c	Rv0449c_-_hypothetical_protein	-3.593	-3.85345	0.0281887	0.0104998	1.54993	1.97882
Rv1798	Rv1798_-_hypothetical_protein	-5.376	-4.73113	0.028351	0.0940095	1.54743	1.02683
Rv0076c	Rv0076c_-_hypothetical_protein	-3.561	-3.65918	0.0285714	0.064	1.54407	1.19382
Rv2707	Rv2707_-_hypothetical_protein	-0.184	0.517332	0.0286615	0.0521892	1.5427	1.28242
Rv0443	Rv0443_-_hypothetical_protein	-1.401	-3.46798	0.0286948	0.0121636	1.5422	1.91494
Rv1082	Rv1082_mca_mycothiol_conjugate_amidase	-2.806	-3.31864	0.0289947	0.207899	1.53768	0.682148
Rv0747	Rv0747_PE_PGRS10_PE-PGRS_family_protein	-1.76	-0.142828	0.0291379	0.0979596	1.53554	1.00895
Rv1206	Rv1206_fadD6_long-chain-acyl-CoA_synthetase	0.748	0.455497	0.0293568	0.033183	1.53229	1.47908
Rv1256c	Rv1256c_cyp130_cytochrome_P450_130_CYP130	-3.345	-2.95043	0.0294274	0.0454131	1.53125	1.34282
Rv0739	Rv0739_-_hypothetical_protein	-1.142	0.0244415	0.0294684	0.103769	1.53064	0.983931
Rv1467c	Rv1467c_fadE15_acyl-CoA_dehydrogenase	-2.383	-1.60776	0.0295749	0.110636	1.52908	0.956102
Rv3894c	Rv3894c_-_hypothetical_protein	-0.772	-0.212475	0.0296255	0.112653	1.52833	0.948259
Rv1161	Rv1161_narG_respiratory_nitrate_reductase_subunit_alpha_NarG	-0.382	0.724083	0.0298058	0.0291226	1.5257	1.53577
Rv3146	Rv3146_nuoB_NADH_dehydrogenase_subunit_B	-3.577	-3.56226	0.0300905	0.109502	1.52157	0.960577
Rv2953	Rv2953_-_hypothetical_protein	-4.275	-3.17062	0.0301441	0.241818	1.5208	0.616511
Rv2820c	Rv2820c_-_hypothetical_protein	-2.209	-0.645005	0.0302825	0.143298	1.51881	0.84376
Rv2048c	Rv2048c_pks12_polyketide_synthase	-3.061	-4.67367	0.0305905	0.142083	1.51441	0.847457
Rv0830	Rv0830_-_hypothetical_protein	1.241	1.00167	0.030606	0.142546	1.51419	0.846045
IG_Rv1148c	#N/A	-1.205	-0.150841	0.0306428	0.0438951	1.51367	1.35758
Rv1771	Rv1771_-_oxidoreductase	-3.832	-4.08245	0.0308742	0.0479589	1.5104	1.31913
Rv1508A	Rv1508A_-_hypothetical_protein	-2.641	-2.4581	0.0312698	0.168594	1.50487	0.773157
Rv3786c	Rv3786c_-_hypothetical_protein	-1.714	-1.49006	0.0317316	0.225082	1.49851	0.647659
Rv1829	Rv1829_-_hypothetical_protein	-3.319	-4.55433	0.0321148	0.0402863	1.4933	1.39484
IG_Rv2481c	#N/A	0.169	-2.55585	0.032177	0.39907	1.49245	0.398951
Rv0419	Rv0419_lpqM_lipoprotein_peptidase_LpqM	-1.978	-2.98648	0.032333	0.022454	1.49035	1.64871
Rv1899c	Rv1899c_lppD_lipoprotein_LppD	-4.788	-5.11648	0.0325892	0.00101689	1.48693	2.99273
Rv3533c	Rv3533c_PPE62_PPE_family_protein	-0.478	-1.49729	0.0326002	0.0482224	1.48678	1.31675
Rv0877	Rv0877_-_hypothetical_protein	-1.736	-1.6525	0.0327529	0.155838	1.48475	0.807327
Rv2557	Rv2557_-_hypothetical_protein	-2.345	-2.83402	0.032799	0.0263079	1.48414	1.57991
Rv1249c	Rv1249c_-_hypothetical_protein	-2.933	-1.76865	0.0328338	0.576522	1.48368	0.239184
IG_Rv0632c	#N/A	-7.391	-5.51442	0.0330303	0.181818	1.48109	0.740363
IG_Rv1856c	#N/A	-5.824	-4.8602	0.0331429	0.198857	1.47961	0.701459
Rv0079	Rv0079_-_hypothetical_protein	-2.283	-2.77145	0.0332845	0.139268	1.47776	0.856148
Rv0575c	Rv0575c_-_hypothetical_protein	-3.688	-3.4385	0.0333127	0.0239789	1.47739	1.62017
Rv0735	Rv0735_sigL_RNA_polymerase_sigma_factor_SigL	-1.636	-3.36255	0.033479	0.0225816	1.47523	1.64625
Rv1258c	Rv1258c_-_integral_membrane_transport_protein	-1.618	-2.88973	0.0336764	0.019181	1.47267	1.71713
Rv0140	Rv0140_-_hypothetical_protein	-4.142	-2.16843	0.0337143	0.0845754	1.47219	1.07276
Rv1345	Rv1345_fadD33_long-chain-fatty-acid--ACP_ligase	-1.151	-1.43588	0.0339226	0.062443	1.46951	1.20452
Rv0669c	Rv0669c_-_hydrolase	1.005	0.234686	0.0340101	0.0218102	1.46839	1.66134
Rv2345	Rv2345_-_transmembrane_protein	-0.008	-1.2956	0.0340512	0.0110597	1.46787	1.95626
Rv2316	Rv2316_uspA_sugar_ABC_transporter	-3.211	-3.00236	0.0341137	0.0948625	1.46707	1.02291
Rv1511	Rv1511_gmdA_GDP-D-mannose_dehydratase	0.441	0.505985	0.0341311	0.0738212	1.46685	1.13182
IG_Rv2526	#N/A	-2.236	-1.98842	0.0341518	0.0185226	1.46659	1.7323
IG_Rv3192	#N/A	1.912	2.18076	0.0342204	0.118333	1.46571	0.926894
Rv3479	Rv3479_-_hypothetical_protein	0.728	1.16144	0.0342228	0.661669	1.46568	0.179359
Rv0915c	Rv0915c_PPE14_PPE_family_protein	0.482	0.392741	0.0342935	0.0269869	1.46479	1.56885
Rv2918c	Rv2918c_glnD_PII_uridylyl-transferase	-1.051	-1.31061	0.0343864	0.246692	1.46361	0.607844
Rv1736c	Rv1736c_narX_nitrate_reductase_NarX	-2.456	-2.64345	0.0345161	0.0316185	1.46198	1.50006
Rv1501	Rv1501_-_hypothetical_protein	-2.675	-2.03546	0.034822	0.766779	1.45815	0.11533
Rv3870	Rv3870_-_transmembrane_protein	1.541	1.75885	0.0348955	0.23409	1.45723	0.630617
Rv3241c	Rv3241c_-_hypothetical_protein	-2.803	-2.38845	0.0350056	0.0231756	1.45586	1.63497
Rv2585c	Rv2585c_-_peptide_ABC_transporter_substrate-binding_protein	-2.863	-2.63062	0.0350809	0.498312	1.45493	0.302498
Rv0474	Rv0474_-_transcriptional_regulator	-1.652	-0.361003	0.0352156	0.395455	1.45326	0.402903
Rv3630	Rv3630_-_hypothetical_protein	-1.262	-1.08629	0.0352601	0.252489	1.45272	0.597758
Rv3499c	Rv3499c_mce4A_MCE-family_protein_MCE4A	-2.348	-1.04565	0.0352759	0.122177	1.45252	0.913012
Rv3867	Rv3867_-_hypothetical_protein	-4.432	-5.80382	0.035338	0.151515	1.45176	0.819544
Rv0822c	Rv0822c_-_hypothetical_protein	-0.764	-0.728832	0.0353718	0.0316401	1.45134	1.49976
Rv0097	Rv0097_-_oxidoreductase	-3.562	-3.43186	0.035395	0.035512	1.45106	1.44963
Rv0425c	Rv0425c_ctpH_metal_cation_transporter_P-type_ATPase_CtpH	-3.504	-4.12791	0.0355039	0.00638256	1.44972	2.19501
Rv2590	Rv2590_fadD9_fatty-acid--CoA_ligase	-0.251	0.0578665	0.0355226	0.027094	1.4495	1.56713
Rv3331	Rv3331_sugI_sugar-transport_integral_membrane_protein_SugI	-2.757	-2.18724	0.0356167	0.236315	1.44835	0.62651
Rv1811	Rv1811_mgtC_Mg2+_transport_P-type_ATPase_C	-3.37	-4.04253	0.0356219	0.039825	1.44828	1.39984
Rv0090	Rv0090_-_hypothetical_protein	-0.858	-0.942172	0.0356857	0.519479	1.44751	0.284432
Rv0191	Rv0191_-_hypothetical_protein	-3.102	-1.76385	0.0357316	0.0548543	1.44695	1.26079
Rv0300	Rv0300_-_hypothetical_protein	-2.65	-0.472859	0.0359524	0.996667	1.44427	0.00145007
Rv0183	Rv0183_-_lysophospholipase	-3.763	-2.96917	0.036027	0.0279494	1.44337	1.55363
Rv0551c	Rv0551c_fadD8_acyl-CoA_synthetase	-2.212	-2.41486	0.0361557	0.28654	1.44182	0.542814
IG_Rv1887	#N/A	-5.256	-4.84925	0.0362134	0.303085	1.44113	0.518435
Rv1266c	Rv1266c_pknH_Ser/Thr_protein_kinase_H	1.746	1.63833	0.0362217	0.125219	1.44103	0.902331
Rv3345c	Rv3345c_PE_PGRS50_PE-PGRS_family_protein	-2.613	-5.52144	0.0362978	0.00096956	1.44012	3.01343
Rv0106	Rv0106_-_hypothetical_protein	-5.144	-3.37888	0.0366252	0.196972	1.43622	0.705596
Rv1648	Rv1648_-_transmembrane_protein	-1.228	-1.79494	0.0369795	0.10466	1.43204	0.98022
Rv0293c	Rv0293c_-_hypothetical_protein	-0.058	0.408207	0.0370949	0.13143	1.43069	0.881307
Rv3358	Rv3358_-_hypothetical_protein	-6.786	-3.82045	0.0371429	0.197429	1.43012	0.70459
Rv3758c	Rv3758c_proV_osmoprotectant_(glycine_betaine/carnitine/choline/L-proline)_transport_ATP-binding_protein_ABC_transporter_PROV	-3.457	-2.68545	0.0372153	0.0819751	1.42928	1.08632
Rv2791c	Rv2791c_-_transposase	-4.403	-4.03811	0.0375885	0.0201298	1.42494	1.69616
Rv3454	Rv3454_-_hypothetical_protein	1.035	0.995366	0.0376625	0.408439	1.42409	0.388873
IG_Rv0548c	#N/A	-3.746	-2.7288	0.0377143	0.0345714	1.42349	1.46128
Rv2790c	Rv2790c_ltp1_lipid-transfer_protein	1.947	1.97698	0.0377798	0.281659	1.42274	0.550277
Rv3822	Rv3822_-_hypothetical_protein	0.784	1.17079	0.0378411	0.0702064	1.42204	1.15362
Rv3147	Rv3147_nuoC_NADH_dehydrogenase_subunit_C	-8.166	-4.54158	0.0379138	0.121647	1.4212	0.914898
IG_Rv2351c	#N/A	-2.813	-2.43033	0.038	0.0531429	1.42022	1.27456
Rv2141c	Rv2141c_-_hypothetical_protein	-5.26	-5.05823	0.0380277	0.00527669	1.4199	2.27764
IG_Rv2922A	#N/A	-5.29	-4.95147	0.0381734	0.429847	1.41824	0.366686
Rv3732	Rv3732_-_hypothetical_protein	-2.393	-2.85893	0.0385366	0.0807544	1.41413	1.09283
Rv0643c	Rv0643c_mmaA3_methoxy_mycolic_acid_synthase	1.157	1.03626	0.0386438	0.102874	1.41292	0.987694
Rv3201c	Rv3201c_-_ATP-dependent_DNA_helicase	2.978	2.6621	0.038718	0.131618	1.41209	0.880686
Rv0836c	Rv0836c_-_hypothetical_protein	-3.157	-3.61333	0.0387892	0.234936	1.41129	0.629051
Rv3895c	Rv3895c_-_hypothetical_protein	-3.868	-4.0911	0.038906	0.0434624	1.40998	1.36189
Rv3432c	Rv3432c_gadB_glutamate_decarboxylase_GadB	-3.691	-3.76584	0.0390854	0.0182066	1.40799	1.73977
IG_Rv3312A	#N/A	0.813	0.357681	0.0391193	0.0288867	1.40761	1.5393
Rv2809	Rv2809_-_hypothetical_protein	-3.482	-2.96755	0.0392634	0.145674	1.40601	0.836619
Rv0897c	Rv0897c_-_oxidoreductase	-3.412	-2.97418	0.0392664	0.355437	1.40598	0.449237
Rv3063	Rv3063_cstA_carbon_starvation_protein_A_CstA	-1.179	-1.89238	0.0392774	0.0144528	1.40586	1.84005
Rv1558	Rv1558_-_hypothetical_protein	-2.096	-1.81671	0.0396981	0.153711	1.40123	0.813294
Rv3169	Rv3169_-_hypothetical_protein	-3.714	-2.27089	0.0397347	0.447956	1.40083	0.348764
Rv2006	Rv2006_otsB1_trehalose-6-phosphate_phosphatase_OtsB1	0.256	-0.125782	0.039777	0.55484	1.40037	0.255832
Rv2404c	Rv2404c_lepA_GTP-binding_protein_LepA	-2.241	-2.36519	0.0401164	0.136414	1.39668	0.865141
Rv1442	Rv1442_bisC_biotin_sulfoxide_reductase	-2.18	-1.48312	0.0402743	0.112529	1.39497	0.948736
Rv0170	Rv0170_mce1B_MCE-family_protein_MCE1B	0.478	0.195244	0.0403449	0.141772	1.39421	0.848411
Rv1816	Rv1816_-_transcriptional_regulator	-3.741	-3.28746	0.0405147	0.285084	1.39239	0.545027
Rv2091c	Rv2091c_-_hypothetical_protein	-3.566	-3.89001	0.040925	0.0320608	1.38801	1.49403
Rv1943c	Rv1943c_-_hypothetical_protein	-5.735	-5.30233	0.040951	0.533413	1.38774	0.272936
IG_Rv1904	#N/A	-1.416	-1.21529	0.0409524	0.0409091	1.38772	1.38818
Rv2675c	Rv2675c_-_hypothetical_protein	1.113	1.60853	0.0410442	0.0467544	1.38675	1.33018
Rv2915c	Rv2915c_-_hypothetical_protein	-5.79	-6.32858	0.0411361	0.105666	1.38578	0.976065
IG_Rv2468A	#N/A	-3.343	-3.0721	0.0411469	0.309181	1.38566	0.509787
Rv1707	Rv1707_-_transmembrane_protein	-3.262	-3.08396	0.0415483	0.194572	1.38145	0.71092
Rv1543	Rv1543_-_fatty_acyl-CoA_reductase	-2.154	-1.97143	0.0415566	0.0289841	1.38136	1.53784
Rv0466	Rv0466_-_hypothetical_protein	-7.349	-4.77204	0.0417436	0.142247	1.37941	0.846957
Rv3089	Rv3089_fadD13_chain-fatty-acid-CoA_ligase	-3.207	-2.76264	0.0417923	0.070945	1.3789	1.14908
Rv3292	Rv3292_-_hypothetical_protein	-4.815	-5.19895	0.0418164	0.00239081	1.37865	2.62145
Rv1178	Rv1178_-_N-succinyldiaminopimelate_aminotransferase	-3.956	-3.58223	0.0420733	0.00571575	1.37599	2.24293
Rv2608	Rv2608_PPE42_PPE_family_protein	-0.015	0.0277449	0.0427279	0.488912	1.36929	0.310769
IG_Rv3771c	#N/A	-1.8	-2.1225	0.0428461	0.135147	1.36809	0.869193
Rv3665c	Rv3665c_dppB_peptide_ABC_transporter	-4.635	-3.07999	0.0429439	0.147938	1.3671	0.82992
Rv1866	Rv1866_-_hypothetical_protein	-0.962	-0.352898	0.0430231	0.06612	1.3663	1.17967
Rv0317c	Rv0317c_glpQ2_glycerophosphoryl_diester_phosphodiesterase	-1.594	-2.30009	0.0431053	0.168052	1.36547	0.774556
Rv0107c	Rv0107c_ctpI_cation-transporter_ATPase_I	-1.452	-1.81816	0.0431327	0.112247	1.36519	0.949824
Rv3884c	Rv3884c_-_CBXX/CFQX_family_protein	-0.498	-0.179601	0.0431575	0.0899254	1.36494	1.04612
Rv0448c	Rv0448c_-_hypothetical_protein	-2.62	-3.10209	0.0432246	0.00805258	1.36427	2.09406
IG_Rv1888A	#N/A	-0.683	-0.748032	0.0433251	0.219862	1.36326	0.657849
Rv2960c	Rv2960c_-_hypothetical_protein	-3.181	-2.27897	0.0433333	0.184227	1.36318	0.734647
IG_Rv3348	#N/A	-1.874	-3.39552	0.0433375	0.0385599	1.36314	1.41386
Rv0063	Rv0063_-_oxidoreductase	0.028	0.666984	0.0437511	0.0862045	1.35901	1.06447
Rv0457c	Rv0457c_-_peptidase	-2.637	-1.50709	0.0438479	0.0138421	1.35805	1.8588
IG_Rv1316c	#N/A	-6.245	-0.815754	0.0440736	0.482748	1.35582	0.316279
Rv1802	Rv1802_PPE30_PPE_family_protein	-3.33	-2.89224	0.0441358	0.00628079	1.35521	2.20199
Rv2784c	Rv2784c_lppU_lipoprotein_LppU	-3.189	-3.50313	0.0442657	0.141445	1.35393	0.849412
Rv3401	Rv3401_-_hypothetical_protein	-1.428	-1.18356	0.0442803	0.0946922	1.35379	1.02369
Rv2312	Rv2312_-_hypothetical_protein	-2.668	-2.86152	0.0445714	0.0677143	1.35094	1.16932
Rv0904c	Rv0904c_accD3_acetyl-CoA_carboxylase_carboxyl_transferase_subunit_beta	-2.563	-0.962488	0.0448498	0.273948	1.34824	0.562332
Rv0920c	Rv0920c_-_transposase	-2.721	-3.63135	0.0448616	0.246484	1.34813	0.60821
IG_Rv3705A	#N/A	-3.734	-3.99011	0.0448787	0.0375368	1.34796	1.42554
Rv3811	Rv3811_-_hypothetical_protein	0.532	0.292294	0.0450274	0.153645	1.34652	0.813481
Rv1557	Rv1557_mmpL6_transmembrane_transport_protein_MmpL6	-3.942	-1.623	0.0451846	0.378512	1.34501	0.42192
Rv2159c	Rv2159c_-_hypothetical_protein	-3.51	-4.62472	0.0452597	0.00725108	1.34429	2.1396
Rv2505c	Rv2505c_fadD35_AMP-binding_protein	-2.829	-2.88112	0.0455392	0.00299662	1.34161	2.52337
Rv2723	Rv2723_-_hypothetical_protein	-2.524	-2.75862	0.0457431	0.104641	1.33967	0.980297
Rv3818	Rv3818_-_hypothetical_protein	0.522	0.990755	0.0458266	0.256346	1.33888	0.591174
Rv3848	Rv3848_-_transmembrane_protein	-4.598	-3.665	0.0460827	0.148202	1.33646	0.829145
Rv0654	Rv0654_-_dioxygenase	-0.547	-0.631821	0.0463247	0.0116211	1.33419	1.93475
Rv1887	Rv1887_-_hypothetical_protein	-5.088	-4.85882	0.0464555	0.133537	1.33296	0.874398
Rv3047c	Rv3047c_-_hypothetical_protein	-1.896	-2.45431	0.0465873	0.0634127	1.33173	1.19782
Rv3476c	Rv3476c_kgtP_dicarboxylic_acid_transport_integral_membrane_protein_KgtP	-0.569	-0.649575	0.0466028	0.0185215	1.33159	1.73232
Rv3172c	Rv3172c_-_hypothetical_protein	-3.329	-3.24285	0.0466463	0.234846	1.33118	0.629217
Rv2323c	Rv2323c_-_hypothetical_protein	-3.599	-1.56544	0.0467135	0.762186	1.33056	0.117939
IG_Rv0190	#N/A	-4.048	-2.85439	0.0468143	0.187043	1.32962	0.728059
IG_Rv2816c	#N/A	-5.758	-0.183423	0.0470025	0.973865	1.32788	0.0115014
Rv1047	Rv1047_-_transposase	-2.204	-1.47469	0.0470314	0.284705	1.32761	0.545604
Rv0442c	Rv0442c_PPE10_PPE_family_protein	-0.642	-0.541627	0.0470821	0.124554	1.32714	0.904642
Rv3784	Rv3784_-_dTDP-glucose_4,6-dehydratase	1.988	1.67676	0.0475552	0.146792	1.3228	0.833296
Rv3696c	Rv3696c_glpK_glycerol_kinase	-4.195	-4.177	0.047718	0.0354139	1.32132	1.45083
Rv1847	Rv1847_-_hypothetical_protein	-3.413	-3.86596	0.0477778	0.0220635	1.32077	1.65633
Rv2955c	Rv2955c_-_hypothetical_protein	-3.458	-3.01708	0.0480249	0.162723	1.31853	0.78855
Rv1911c	Rv1911c_lppC_lipoprotein_LppC	-6.033	-5.21819	0.0481016	0.460859	1.31784	0.336432
Rv0365c	Rv0365c_-_hypothetical_protein	0.077	0.21596	0.0482958	0.0731869	1.31609	1.13557
Rv1376	Rv1376_-_hypothetical_protein	-3.842	-4.76758	0.048317	0.412471	1.3159	0.384607
Rv2974c	Rv2974c_-_hypothetical_protein	0.109	1.46213	0.0483251	0.429664	1.31583	0.366871
Rv1020	Rv1020_mfd_transcription-repair_coupling_factor	-0.15	-0.796309	0.0483728	0.110124	1.3154	0.958117
IG_Rv2770c	#N/A	-3.267	-2.16853	0.0486766	0.0440789	1.31268	1.35577
Rv3484	Rv3484_cpsA_hypothetical_protein	-1.427	-1.58348	0.0488425	0.149418	1.3112	0.825598
Rv0315	Rv0315_-_beta-1,3-glucanase	-4.491	-5.14562	0.0489861	0.02179	1.30993	1.66174
Rv2329c	Rv2329c_narK1_nitrite_extrusion_protein_1_NarK1	1.84	2.52019	0.0491505	0.0909851	1.30847	1.04103
Rv2822c	Rv2822c_-_hypothetical_protein	-3.61	-0.464792	0.0493484	0.437209	1.30673	0.359311
Rv2209	Rv2209_-_hypothetical_protein	-4.582	-3.08049	0.049372	0.0198526	1.30652	1.70218
Rv1920	Rv1920_-_hypothetical_protein	-5.261	-4.96228	0.0495118	0.139265	1.30529	0.856158
Rv1635c	Rv1635c_-_transmembrane_protein	-1.238	-2.69945	0.0495693	0.0441779	1.30479	1.35479
Rv0837c	Rv0837c_-_hypothetical_protein	-2.951	-3.48632	0.0496745	0.213788	1.30387	0.670017
IG_Rv1977	#N/A	-3.44	-2.83266	0.0497098	0.191786	1.30356	0.717184
Rv0906	Rv0906_-_hypothetical_protein	-2.002	-0.623512	0.0497941	0.17714	1.30282	0.751682
Rv3830c	Rv3830c_-_TetR_family_transcriptional_regulator	-3.304	-1.82239	0.0501002	0.973221	1.30016	0.0117886
Rv2799	Rv2799_-_hypothetical_protein	-1.924	-3.28063	0.0502008	0.0397408	1.29929	1.40076
Rv0568	Rv0568_cyp135B1_cytochrome_P450_135B1	-3.808	-3.39666	0.0502862	0.215298	1.29855	0.66696
Rv0473	Rv0473_-_transmembrane_protein	-2.711	-3.34814	0.0504303	0.0736539	1.29731	1.1328
Rv1125	Rv1125_-_hypothetical_protein	-6.141	-1.79456	0.050479	0.460727	1.29689	0.336556
Rv0051	Rv0051_-_transmembrane_protein	-4.874	-5.75536	0.0505634	0.0785106	1.29616	1.10507
Rv0583c	Rv0583c_lpqN_lipoprotein_LpqN	-4.328	-2.89819	0.0506076	0.160514	1.29578	0.794486
Rv3119	Rv3119_moaE1_molybdenum_cofactor_biosynthesis_protein_E	-2.021	-3.69624	0.0507047	0.00206478	1.29495	2.68513
Rv2902c	Rv2902c_rnhB_ribonuclease_HII	-3.214	-3.44823	0.0509215	0.118985	1.2931	0.924509
Rv2402	Rv2402_-_hypothetical_protein	-1.876	-2.44385	0.0509877	0.0924707	1.29253	1.034
Rv0324	Rv0324_-_ArsR_family_transcriptional_regulator	-6.459	-1.07981	0.0510201	0.412755	1.29226	0.384307
Rv0404	Rv0404_fadD30_acyl-CoA_synthetase	0.983	0.772612	0.0512033	0.0657446	1.2907	1.18214
Rv3886c	Rv3886c_mycP2_hypothetical_protein	-0.235	-0.674903	0.0515345	0.0110142	1.2879	1.95805
Rv1504c	Rv1504c_-_hypothetical_protein	-1.441	-1.56799	0.051693	0.120879	1.28657	0.917648
Rv2512c	Rv2512c_-_IS1081_transposase	-2.254	-1.86476	0.0517972	0.158958	1.28569	0.798717
Rv0435c	Rv0435c_-_ATPase	-1.225	-5.08664	0.0518142	0.0484269	1.28555	1.31491
Rv1394c	Rv1394c_cyp132_cytochrome_P450_132	1.204	1.96055	0.0521251	0.0674476	1.28295	1.17103
Rv1077	Rv1077_cbs_cystathionine_beta-synthase	-0.819	-0.274238	0.0521541	0.188092	1.28271	0.725629
Rv0565c	Rv0565c_-_monooxygenase	-1.111	-2.49174	0.0522091	0.00911232	1.28225	2.04037
Rv1788	Rv1788_PE18_PE_family_protein	-3.078	-4.14667	0.0522222	0.0166667	1.28214	1.77815
Rv2565	Rv2565_-_hypothetical_protein	-3.796	-2.68044	0.0522277	0.361123	1.2821	0.442344
Rv3060c	Rv3060c_-_GntR_family_transcriptional_regulator	-0.394	-1.77587	0.0522317	0.0422885	1.28207	1.37378
Rv3745c	Rv3745c_-_hypothetical_protein	-3.674	-3.07743	0.0522857	0.076	1.28162	1.11919
IG_Rv3060c	#N/A	-0.517	0.843452	0.0524842	0.173954	1.27997	0.759564
Rv1039c	Rv1039c_PPE15_PPE_family_protein	-2.3	-2.12464	0.0525984	0.117609	1.27903	0.929558
IG_Rv1847	#N/A	-2.546	-3.10088	0.0528178	0.195784	1.27722	0.708224
Rv2101	Rv2101_helZ_helicase_HelZ	-0.271	-0.167682	0.0530019	0.0249525	1.27571	1.60289
Rv2394	Rv2394_ggtB_gamma-glutamyltranspeptidase	-0.875	-0.649693	0.0530314	0.596482	1.27547	0.224402
Rv3821	Rv3821_-_hypothetical_protein	-0.191	-1.63906	0.0531506	0.0305359	1.27449	1.51519
Rv1749c	Rv1749c_-_hypothetical_protein	0.47	0.515323	0.0531538	0.398355	1.27447	0.399729
Rv0953c	Rv0953c_-_oxidoreductase	-4.413	-3.26031	0.0533903	0.127322	1.27254	0.895098
Rv2725c	Rv2725c_hflX_GTP-binding_protein_HflX	-2.182	-2.20522	0.0535605	0.191328	1.27116	0.718221
Rv3367	Rv3367_PE_PGRS51_PE-PGRS_family_protein	0.484	0.586045	0.0535816	0.150554	1.27098	0.822309
Rv3238c	Rv3238c_-_hypothetical_protein	-0.256	0.665996	0.0536791	0.169361	1.2702	0.771187
Rv1527c	Rv1527c_pks5_polyketide_synthase	-2.658	-2.4799	0.0536888	0.00760483	1.27012	2.11891
Rv2808	Rv2808_-_hypothetical_protein	-4.918	-2.49677	0.0537436	0.438042	1.26967	0.358484
IG_Rv0951	#N/A	-5.965	-4.21932	0.0537713	0.191996	1.26945	0.716707
Rv2852c	Rv2852c_mqo_malate:quinone_oxidoreductase	-2.996	-0.298617	0.053796	0.332172	1.26925	0.478637
Rv0922	Rv0922_-_transposase	-3.419	-1.94395	0.0539342	0.230203	1.26814	0.637889
Rv1387	Rv1387_PPE20_PPE_family_protein	-1.506	-1.81614	0.0540138	0.113385	1.2675	0.945445
Rv2068c	Rv2068c_blaC_class_A_BETA-lactamase_BLAC	0.607	1.2105	0.0540161	0.104041	1.26748	0.982794
IG_Rv1047	#N/A	-1.985	-2.69553	0.0540851	0.0101049	1.26692	1.99547
Rv3617	Rv3617_ephA_epoxide_hydrolase	-0.556	-0.957416	0.0540917	0.0259421	1.26687	1.586
Rv3023c	Rv3023c_-_transposase	-2.065	-1.48428	0.0542107	0.258479	1.26591	0.587575
IG_Rv0151c	#N/A	-3.809	-3.77066	0.054259	0.0711788	1.26553	1.14765
Rv2713	Rv2713_sthA_soluble_pyridine_nucleotide_transhydrogenase	-1.877	-2.21346	0.0543041	0.0158381	1.26517	1.8003
Rv1337	Rv1337_-_hypothetical_protein	0.26	0.590106	0.0544513	0.0873858	1.26399	1.05856
Rv3190c	Rv3190c_-_hypothetical_protein	-2.126	-0.918913	0.0546971	0.260277	1.26204	0.584564
Rv3495c	Rv3495c_lprN_MCE-family_lipoprotein_LprN	-3.445	-1.98443	0.054822	0.00603448	1.26105	2.21936
Rv1489	Rv1489_-_hypothetical_protein	-3.454	-2.89949	0.0548268	0.0658009	1.26101	1.18177
Rv2264c	Rv2264c_-_hypothetical_protein	-0.814	-0.31501	0.0548628	0.149258	1.26072	0.826062
Rv1542c	Rv1542c_glbN_hemoglobin_glbN	-5.682	-2.19467	0.0549184	0.0966869	1.26028	1.01463
Rv2443	Rv2443_dctA_C4-dicarboxylate-transport_transmembrane_protein_DctA	-3.076	-3.67787	0.055052	0.0175459	1.25923	1.75582
Rv1905c	Rv1905c_aao_D-amino_acid_oxidase	-1.141	-1.19661	0.055103	0.0788739	1.25882	1.10307
Rv3578	Rv3578_arsB2_arsenical_PUMP_integral_membrane_protein_ArsB2	-3.152	-3.86181	0.0551871	0.190688	1.25816	0.719677
Rv0009	Rv0009_ppiA_iron-regulated_peptidyl-prolyl_cis-trans_isomerase_A	-6.801	-1.89202	0.0552448	0.458846	1.25771	0.338333
Rv1820	Rv1820_ilvG_hypothetical_protein	-0.361	-0.442039	0.0555541	0.106621	1.25528	0.972158
Rv2695	Rv2695_-_hypothetical_protein	-2.611	-1.03287	0.0555784	0.258075	1.25509	0.588255
Rv0724A	Rv0724A_-_hypothetical_protein	1.421	0.264737	0.0556085	0.0194505	1.25486	1.71107
Rv0117	Rv0117_oxyS_oxidative_stress_response_regulatory_protein_OXYS	-2.383	-1.91777	0.0558816	0.0242269	1.25273	1.6157
Rv0303	Rv0303_-_dehydrogenase/reductase	-2.992	-3.75342	0.0559263	0.00143671	1.25238	2.84263
Rv3224A	Rv3224A_-_hypothetical_protein	-0.626	-0.266223	0.05596	0.113038	1.25212	0.946774
Rv3757c	Rv3757c_proW_osmoprotectant_(glycine_betaine/carnitine/choline/L-proline)_transport_integral_membrane_protein_ABC_transporter_PROW	-4.669	-5.47571	0.0560059	0.129804	1.25177	0.886712
IG_Rv2338c	#N/A	-2.372	-2.5824	0.0560317	0.240317	1.25157	0.619215
Rv1858	Rv1858_modB_molbdenum-transport_integral_membrane_protein_ABC_transporter	-3.909	-3.81853	0.0560507	0.0547274	1.25142	1.2618
Rv3640c	Rv3640c_-_transposase	-3.31	-2.99941	0.0560592	0.646244	1.25135	0.189603
Rv3534c	Rv3534c_-_4-hydroxy-2-ketovalerate_aldolase	-4.793	-4.15241	0.0561667	0.209704	1.25052	0.678394
Rv2724c	Rv2724c_fadE20_acyl-CoA_dehydrogenase	0.845	0.858633	0.0565583	0.082505	1.2475	1.08352
Rv0177	Rv0177_-_MCE_associated_protein	-1.072	-0.512936	0.0568075	0.173582	1.24559	0.760494
Rv0493c	Rv0493c_-_hypothetical_protein	-3.689	-4.27698	0.0569292	0.0171642	1.24466	1.76538
Rv0547c	Rv0547c_-_short-chain_dehydrogenase	-3.214	-3.6817	0.0570142	0.129194	1.24402	0.888759
Rv3308	Rv3308_pmmB_phosphomannomutase	-5.09	-3.53045	0.0575928	0.18122	1.23963	0.741794
Rv0158	Rv0158_-_TetR_family_transcriptional_regulator	-3.824	-8.36613	0.0578515	0.0114919	1.23769	1.93961
Rv0112	Rv0112_gca_GDP-mannose_4,6-dehydratase	-3.197	-4.22987	0.0580257	0.0279038	1.23638	1.55434
Rv0935	Rv0935_pstC1_phosphate_ABC_transporter_transmembrane_protein	-2.707	-2.89768	0.0583604	0.132807	1.23388	0.876778
Rv3289c	Rv3289c_-_transmembrane_protein	-2.078	-2.54562	0.0586305	0.0724592	1.23188	1.13991
Rv0472c	Rv0472c_-_TetR_family_transcriptional_regulator	-4.266	-3.48432	0.0588972	0.00960166	1.22991	2.01765
Rv3703c	Rv3703c_-_hypothetical_protein	-1.739	-1.36935	0.0591062	0.153156	1.22837	0.814867
Rv0094c	Rv0094c_-_hypothetical_protein	-2.105	-1.95721	0.059141	0.0043772	1.22811	2.3588
IG_Rv1765A	#N/A	-2.356	-3.31011	0.0591416	0.169658	1.22811	0.770426
Rv1621c	Rv1621c_cydD_cytochrome_assembly_ABC_transporter_ATP-binding_protein_CydD	-3.821	-1.54274	0.0591849	0.598688	1.22779	0.222799
Rv1718	Rv1718_-_hypothetical_protein	-3.475	-1.64039	0.0597669	0.566026	1.22354	0.247164
IG_Rv1792	#N/A	-1.822	-2.48445	0.06	0.103492	1.22185	0.985093
Rv3515c	Rv3515c_fadD19_acyl-CoA_synthetase	-1.898	-1.52666	0.0600731	0.0332196	1.22132	1.47861
Rv3301c	Rv3301c_phoY1_phosphate_transporter_PhoU	-4.511	-6.09111	0.0600793	0.234245	1.22128	0.63033
Rv3056	Rv3056_dinP_DNA_polymerase_IV	-3.133	-2.50014	0.0601507	0.170505	1.22076	0.768262
Rv1360	Rv1360_-_oxidoreductase	-3.202	-4.07212	0.0605368	0.0456199	1.21798	1.34085
Rv2488c	Rv2488c_-_LuxR_family_transcriptional_regulator	-1.781	-1.37194	0.0605514	0.0528902	1.21788	1.27662
Rv3252c	Rv3252c_alkB_transmembrane_alkane_1-monooxygenase_AlkB	-2.176	-1.85482	0.0605839	0.0925419	1.21764	1.03366
Rv0353	Rv0353_hspR_HEAT_shock_protein_transcriptional_repressor_HspR	-6.617	-3.09708	0.0606061	0.312121	1.21748	0.505677
Rv1977	Rv1977_-_hypothetical_protein	-3.098	-3.22148	0.0607961	0.081791	1.21612	1.08729
IG_Rv0489	#N/A	-3.246	-4.90511	0.0608571	0.0714286	1.21569	1.14613
Rv2341	Rv2341_lppQ_lipoprotein_LppQ	-2.761	-2.82217	0.0608571	0.421143	1.21569	0.375571
Rv3903c	Rv3903c_-_hypothetical_protein	-2.326	-1.96493	0.0609474	0.00401431	1.21504	2.39639
Rv2456c	Rv2456c_-_integral_membrane_transport_protein	-0.5	0.138473	0.06129	0.203172	1.21261	0.692135
IG_Rv1091	#N/A	-3.024	-4.34608	0.0614297	0.0236954	1.21162	1.62534
Rv1664	Rv1664_pks9_polyketide_synthase	-1.832	-2.27568	0.061496	0.451374	1.21115	0.345463
Rv2197c	Rv2197c_-_transmembrane_protein	0.394	0.353581	0.0618204	0.0739615	1.20887	1.13099
Rv3354	Rv3354_-_hypothetical_protein	-3.628	-3.18266	0.0619481	0.0768831	1.20797	1.11417
Rv1874	Rv1874_-_hypothetical_protein	-5.158	-4.57417	0.0619961	0.029698	1.20764	1.52727
IG_Rv2775	#N/A	-2.237	-1.33653	0.0621429	0.574206	1.20661	0.240932
Rv2024c	Rv2024c_-_hypothetical_protein	-0.665	-0.569254	0.0621523	0.0967702	1.20654	1.01426
IG_Rv2349c	#N/A	-4.263	-3.16533	0.0621861	0.382792	1.20631	0.417037
IG_Rv1521	#N/A	1.265	1.57974	0.0625541	0.0999134	1.20374	1.00038
Rv3695	Rv3695_-_hypothetical_protein	-2.64	-1.05279	0.0626312	0.311297	1.20321	0.506826
Rv3088	Rv3088_-_hypothetical_protein	-2.783	-4.18593	0.0627004	0.514102	1.20273	0.288951
IG_Rv3902c	#N/A	-3.469	-2.01522	0.0627476	0.1267	1.2024	0.897222
IG_Rv0193c	#N/A	1.54	1.83677	0.0628431	0.125935	1.20174	0.899854
Rv0111	Rv0111_-_transmembrane_acyltransferase	-1.399	-2.10386	0.0631563	0.0141331	1.19958	1.84976
Rv0074	Rv0074_-_hypothetical_protein	-4.248	-4.19383	0.0631996	0.256163	1.19929	0.591483
Rv1843c	Rv1843c_guaB1_inosine_5-monophosphate_dehydrogenase	-1.26	-1.12075	0.0635058	0.0854458	1.19719	1.06831
IG_Rv1013	#N/A	-2.783	-2.78734	0.0635714	0.121349	1.19674	0.915963
IG_Rv1326c	#N/A	-5.565	-1.8977	0.0635714	0.214841	1.19674	0.667882
Rv3365c	Rv3365c_-_hypothetical_protein	-0.094	-0.947417	0.0637369	0.320144	1.19561	0.494654
Rv3218	Rv3218_-_hypothetical_protein	-2.822	-4.61806	0.0641431	0.0034713	1.19285	2.45951
Rv1290c	Rv1290c_-_hypothetical_protein	-0.647	-0.296481	0.0642326	0.199297	1.19224	0.7005
Rv1168c	Rv1168c_PPE17_PPE_family_protein	-1.024	-0.0082212	0.0645028	0.290991	1.19042	0.536121
Rv2411c	Rv2411c_-_hypothetical_protein	0.445	0.750544	0.0646143	0.166006	1.18967	0.779876
Rv1962c	Rv1962c_-_hypothetical_protein	-0.244	-2.22638	0.0647026	0.236974	1.18908	0.6253
Rv1790	Rv1790_PPE27_PPE_family_protein	-1.435	-1.02554	0.0647061	0.0719007	1.18905	1.14327
Rv3486	Rv3486_-_hypothetical_protein	-3.543	-3.141	0.0648527	0.0340666	1.18807	1.46767
Rv1789	Rv1789_PPE26_PPE_family_protein	-0.345	-0.72822	0.064854	0.109675	1.18806	0.959893
Rv0594	Rv0594_mce2F_MCE-family_protein_MCE2F	-0.167	0.153967	0.0650421	0.0840184	1.18681	1.07563
Rv1927	Rv1927_-_hypothetical_protein	-4.584	-4.26998	0.0650583	0.0476876	1.1867	1.32159
Rv0202c	Rv0202c_mmpL11_transmembrane_transport_protein_MmpL11	-4.591	-3.01619	0.0650608	0.616684	1.18668	0.209938
Rv0800	Rv0800_pepC_aminopeptidase	-3.489	-2.79027	0.0652609	0.117166	1.18535	0.931197
Rv3522	Rv3522_ltp4_lipid-transfer_protein	-2.077	-3.40128	0.06528	0.2741	1.18522	0.56209
Rv3225c	Rv3225c_-_transferase	-2.601	-4.14051	0.0653707	0.191549	1.18462	0.717721
Rv0888	Rv0888_-_hypothetical_protein	-2.819	-2.58719	0.0656085	0.124491	1.18304	0.904861
Rv2589	Rv2589_gabT_4-aminobutyrate_aminotransferase	-1.604	-1.0829	0.0656911	0.149236	1.18249	0.826125
Rv3290c	Rv3290c_lat_L-lysine_aminotransferase	1.567	1.43146	0.0658537	0.0105127	1.18142	1.97829
Rv2449c	Rv2449c_-_hypothetical_protein	-2.358	-2.81343	0.0659107	0.050847	1.18104	1.29373
Rv0302	Rv0302_-_TetR/ACRR_family_transcriptional_regulator	-3.04	-3.59785	0.0660715	0.0447366	1.17999	1.34934
Rv0943c	Rv0943c_-_monooxygenase	-2.97	-3.5929	0.0661265	0.00553962	1.17962	2.25652
Rv2114	Rv2114_-_hypothetical_protein	1.855	1.71388	0.0663705	0.328237	1.17803	0.483812
Rv1978	Rv1978_-_hypothetical_protein	-1.295	-2.68266	0.0665279	0.0295483	1.177	1.52947
Rv2545	Rv2545_-_hypothetical_protein	-3.059	-3.45692	0.0665298	0.0918146	1.17698	1.03709
Rv2519	Rv2519_PE26_PE_family_protein	-2.117	-3.35314	0.0668744	0.0297267	1.17474	1.52685
Rv1750c	Rv1750c_fadD1_acyl-CoA_synthetase	-0.598	-0.163876	0.067211	0.26604	1.17256	0.575054
Rv1393c	Rv1393c_-_monoxygenase	-1.867	-2.48576	0.0672969	0.0116628	1.17201	1.9332
Rv0453	Rv0453_PPE11_PPE_family_protein	0.031	0.682521	0.0674489	0.0223866	1.17103	1.65001
Rv3376	Rv3376_-_hypothetical_protein	-4.32	-3.34625	0.0674938	0.135036	1.17074	0.869551
Rv3234c	Rv3234c_-_hypothetical_protein	-3.626	-5.10685	0.0675041	0.00786333	1.17067	2.10439
Rv3138	Rv3138_pflA_pyruvate_formate_lyase_activating_protein_PflA	-3.119	-2.72504	0.0675084	0.0702838	1.17064	1.15314
Rv0264c	Rv0264c_-_hypothetical_protein	-3.218	-1.80579	0.0676558	0.487731	1.1697	0.311819
Rv1988	Rv1988_-_methyltransferase	-3.363	-3.36783	0.067704	0.212413	1.16939	0.67282
IG_Rv3841	#N/A	-4.335	-3.82699	0.0679365	0.0634921	1.1679	1.19728
Rv0099	Rv0099_fadD10_acyl-CoA_synthetase	-2.447	-1.41682	0.0681039	0.324922	1.16683	0.488221
Rv3524	Rv3524_-_hypothetical_protein	-2.072	-1.44088	0.0681153	0.0857087	1.16676	1.06697
Rv1705c	Rv1705c_PPE22_PPE_family_protein	-0.3	-0.785773	0.0683567	0.0513161	1.16522	1.28975
Rv2350c	Rv2350c_plcB_membrane-associated_phospholipase_C	0.414	0.847147	0.0683582	0.0671343	1.16521	1.17306
IG_Rv0741	#N/A	-1.632	-1.30239	0.0683983	0.0674242	1.16495	1.17118
Rv2205c	Rv2205c_-_hypothetical_protein	-4.193	-5.29772	0.0684572	0.0641268	1.16458	1.19296
Rv2641	Rv2641_cadI_cadmium_inducible_protein_CADI	-2.414	-3.12083	0.0684662	0.0613411	1.16452	1.21225
Rv2326c	Rv2326c_-_transmembrane_ATP-binding_protein_ABC_transorter	-3.51	-1.92182	0.0684946	0.0704291	1.16434	1.15225
IG_Rv2330c	#N/A	-2.282	-2.167	0.0685343	0.0229992	1.16409	1.63829
Rv2924c	Rv2924c_fpg_formamidopyrimidine-DNA_glycosylase	-3.545	-5.49313	0.0686246	0.034427	1.16352	1.4631
Rv1774	Rv1774_-_oxidoreductase	0.107	0.591417	0.0689603	0.329703	1.1614	0.481877
IG_Rv2513	#N/A	-2.82	-3.5443	0.0694002	0.0315921	1.15864	1.50042
Rv2768c	Rv2768c_PPE43_PPE_family_protein	-2.239	-0.959205	0.0695034	0.169002	1.15799	0.772108
Rv0386	Rv0386_-_LuxR_family_transcriptional_regulator	-1.142	-1.0699	0.0695752	0.0256833	1.15755	1.59035
Rv2395	Rv2395_-_hypothetical_protein	-1.49	-1.19413	0.0696625	0.134218	1.157	0.872189
Rv2905	Rv2905_lppW_hypothetical_protein	-3.275	-3.17755	0.0704031	0.0641888	1.15241	1.19254
Rv3513c	Rv3513c_fadD18_fatty-acid--CoA_ligase	-0.167	-0.144492	0.0704721	0.0329548	1.15198	1.48208
Rv3061c	Rv3061c_fadE22_acyl-CoA_dehydrogenase	-2.335	-2.19253	0.070606	0.118296	1.15116	0.927028
Rv3873	Rv3873_PPE68_PPE_family_protein	0.024	-0.349141	0.0706258	0.0699079	1.15104	1.15547
Rv0794c	Rv0794c_-_oxidoreductase	2.589	2.06024	0.0708755	0.403803	1.1495	0.393831
Rv3881c	Rv3881c_-_hypothetical_protein	1.593	1.50229	0.0709391	0.354	1.14911	0.450997
Rv3160c	Rv3160c_-_TetR_family_transcriptional_regulator	-6.914	-8.74667	0.0711538	0.0699301	1.1478	1.15534
Rv2743c	Rv2743c_-_hypothetical_protein	-4.04	-3.29119	0.0713128	0.102898	1.14683	0.987594
Rv0485	Rv0485_-_transcriptional_regulator	-0.096	0.250175	0.0714317	0.0595648	1.14611	1.22501
Rv0240	Rv0240_-_hypothetical_protein	-3.275	-0.558161	0.071457	0.2333	1.14596	0.632085
Rv2485c	Rv2485c_lipQ_carboxylesterase	-0.729	-0.946889	0.0714883	0.0767941	1.14577	1.11467
Rv1878	Rv1878_glnA3_glutamine_synthetase	-2.941	-3.00342	0.0715654	0.192381	1.1453	0.715838
Rv0146	Rv0146_-_hypothetical_protein	-0.429	-0.433461	0.071629	0.0803975	1.14491	1.09476
Rv3335c	Rv3335c_-_hypothetical_protein	-5.484	-4.17422	0.0716775	0.87284	1.14462	0.0590655
Rv3746c	Rv3746c_PE34_PE_family_protein	-3.6	-3.30668	0.0718169	0.136814	1.14377	0.863868
IG_Rv0155	#N/A	-2.367	-2.94131	0.0718264	0.0784736	1.14372	1.10528
Rv3270	Rv3270_ctpC_metal_cation-transporting_P-type_ATPase_C_CtpC	-4.198	-3.71931	0.0722702	0.170445	1.14104	0.768416
Rv3842c	Rv3842c_glpQ1_glycerophosphoryl_diester_phosphodiesterase	-4.554	-4.49727	0.0722904	0.0105014	1.14092	1.97875
IG_Rv1360	#N/A	-4.415	-2.16841	0.0725367	0.282739	1.13944	0.548614
Rv3139	Rv3139_fadE24_acyl-CoA_dehydrogenase	-5.653	-4.84261	0.0725889	0.0866404	1.13913	1.06228
Rv3508	Rv3508_PE_PGRS54_PE-PGRS_family_protein	-2.202	-2.50483	0.0727005	0.358046	1.13846	0.446061
Rv2115c	Rv2115c_-_ATPase	-4.969	-5.34362	0.0727039	0.00680307	1.13844	2.1673
Rv0827c	Rv0827c_-_transcriptional_regulator	-5.334	-2.94187	0.0728671	0.389091	1.13747	0.409949
Rv3115	Rv3115_-_transposase	-2.1	-1.67522	0.0729215	0.19014	1.13714	0.720927
Rv3121	Rv3121_cyp141_cytochrome_P450_141	-0.829	-0.638035	0.0730321	0.543515	1.13649	0.264788
Rv3667	Rv3667_acs_acetyl-CoA_synthetase	-0.872	-0.423246	0.0731284	0.149767	1.13591	0.824585
IG_Rv2265	#N/A	-3.101	-2.83229	0.073132	0.157322	1.13589	0.803212
Rv3428c	Rv3428c_-_transposase	-3.494	-2.64721	0.073234	0.106343	1.13529	0.973291
Rv0842	Rv0842_-_hypothetical_protein	-4.437	-2.55843	0.0732431	0.144758	1.13523	0.839359
IG_Rv0282	#N/A	-2.286	-0.233578	0.073374	0.333571	1.13446	0.476812
IG_Rv0456A	#N/A	-3.563	-2.5678	0.0734512	0.175486	1.134	0.755757
IG_Rv0443	#N/A	-3.487	-5.18344	0.0736286	0.267778	1.13295	0.572225
Rv2311	Rv2311_-_hypothetical_protein	-1.89	-4.10051	0.0736305	0.00363636	1.13294	2.43933
Rv2705c	Rv2705c_-_hypothetical_protein	1.565	0.534847	0.0738178	0.126333	1.13184	0.898483
Rv0294	Rv0294_tam_trans-aconitate_2-methyltransferase	-3.341	-3.15968	0.0738762	0.440212	1.1315	0.356338
Rv1323	Rv1323_fadA4_acetyl-CoA_acetyltransferase	-2.165	-1.87805	0.0741349	0.0685904	1.12998	1.16374
Rv0408	Rv0408_pta_phosphate_acetyltransferase	-1.668	-1.99087	0.0741659	0.0616266	1.1298	1.21023
Rv1667c	Rv1667c_-_macrolide-transport_ATP-binding_protein_ABC_transporter	-3.239	-3.19604	0.0742209	0.284131	1.12947	0.546481
IG_Rv3366	#N/A	-3.105	-4.20181	0.0742857	0.0354286	1.12909	1.45065
Rv0109	Rv0109_PE_PGRS1_PE-PGRS_family_protein	2.628	1.80246	0.0744769	0.0759312	1.12798	1.11958
Rv0873	Rv0873_fadE10_acyl-CoA_dehydrogenase	-0.998	-1.86788	0.0745795	0.0991028	1.12738	1.00391
Rv1246c	Rv1246c_-_hypothetical_protein	-3.956	-3.35309	0.0749461	0.14993	1.12525	0.824111
Rv0729	Rv0729_xylB_D-xylulose_kinase	-2.104	-1.78933	0.0751699	0.241338	1.12396	0.617375
Rv2429	Rv2429_ahpD_alkyl_hydroperoxide_reductase	-3.343	-3.32802	0.0754964	0.534622	1.12207	0.271953
Rv2258c	Rv2258c_-_transcriptional_regulator	-0.096	-3.52382	0.0756442	0.0315035	1.12122	1.50164
Rv2305	Rv2305_-_hypothetical_protein	-3.636	-2.64144	0.0764103	0.0315167	1.11685	1.50146
Rv0445c	Rv0445c_sigK_RNA_polymerase_sigma_factor_SigK	-4.618	-3.10421	0.0766027	0.263212	1.11576	0.579694
IG_Rv3846	#N/A	-2.717	-3.11946	0.0771211	0.280871	1.11283	0.551493
Rv1101c	Rv1101c_-_hypothetical_protein	-0.488	-0.940309	0.0777868	0.0586792	1.10909	1.23152
Rv3420c	Rv3420c_rimI_ribosomal-protein-alanine_acetyltransferase	-5.825	-4.01722	0.0778204	0.252414	1.10891	0.597887
Rv3404c	Rv3404c_-_hypothetical_protein	0.455	0.0776931	0.0778869	0.130475	1.10854	0.884474
IG_Rv1229c	#N/A	0.295	0.7183	0.0780303	0.188442	1.10774	0.724823
Rv2387	Rv2387_-_hypothetical_protein	0.46	0.942749	0.0781346	0.0826297	1.10716	1.08286
Rv1400c	Rv1400c_lipI_lipase_LipH	-4.624	-4.00154	0.0784554	0.271954	1.10538	0.565504
Rv0595c	Rv0595c_-_hypothetical_protein	-4.191	-2.59813	0.0784615	0.280746	1.10534	0.551687
Rv3736	Rv3736_-_AraC/XylS_family_transcriptional_regulator	1.055	0.496267	0.0785517	0.09202	1.10484	1.03612
Rv2515c	Rv2515c_-_hypothetical_protein	-4.379	-3.2595	0.0786857	0.317181	1.1041	0.498692
IG_Rv1706A	#N/A	-2.117	-3.11866	0.0789002	0.215572	1.10292	0.666408
Rv1019	Rv1019_-_TetR_family_transcriptional_regulator	2.254	2.01154	0.0790676	0.265865	1.102	0.575339
Rv1448c	Rv1448c_tal_transaldolase	-6.458	-0.659048	0.0791559	0.748561	1.10152	0.125773
IG_Rv0187	#N/A	-4.776	-3.51562	0.0792037	0.272263	1.10125	0.565012
Rv2875	Rv2875_mpt70_major_secreted_immunogenic_protein	-0.028	0.246257	0.0792977	0.194508	1.10074	0.711063
Rv0694	Rv0694_lldD1_L-lactate_dehydrogenase_(cytochrome)_LldD1	-5.678	-2.2162	0.0795567	0.321874	1.09932	0.492314
Rv0861c	Rv0861c_ercc3_DNA_helicase_ErcC3	0.152	0.33018	0.0798034	0.0771623	1.09798	1.11259
Rv3313c	Rv3313c_add_adenosine_deaminase	-4.694	-3.13889	0.0798277	0.538322	1.09785	0.268958
Rv0843	Rv0843_-_dehydrogenase	-3.697	-2.73183	0.0799448	0.0350771	1.09721	1.45498
Rv1435c	Rv1435c_-_proline,_glycine,_valine-rich_secreted_protein	-7.072	-1.74542	0.0799476	0.209651	1.09719	0.678502
Rv1472	Rv1472_echA12_enoyl-CoA_hydratase	-1.228	-0.142966	0.0800322	0.318193	1.09674	0.497309
Rv3391	Rv3391_acrA1_short-chain_dehydrogenase	-3.292	-3.25478	0.0800993	0.11061	1.09637	0.956207
Rv3431c	Rv3431c_-_hypothetical_protein	-2.887	-0.962101	0.0801738	0.221962	1.09597	0.653721
IG_Rv3532	#N/A	-7.393	#NUM!	0.0803264	1	1.09514	0
Rv3616c	Rv3616c_-_hypothetical_protein	-3.422	-2.68022	0.0804226	0.143092	1.09462	0.844385
Rv2075c	Rv2075c_-_hypothetical_protein	-2.54	-3.21847	0.0804297	0.0862345	1.09458	1.06432
Rv0851c	Rv0851c_-_short-chain_dehydrogenase	-2.244	-3.54626	0.0804602	0.189447	1.09442	0.722512
Rv0834c	Rv0834c_PE_PGRS14_PE-PGRS_family_protein	-2.275	-1.18421	0.0806995	0.270767	1.09313	0.567405
Rv2221c	Rv2221c_glnE_bifunctional_glutamine-synthetase_adenylyltransferase/deadenyltransferase	-5.295	-3.90773	0.0807151	0.302072	1.09305	0.51989
Rv3045	Rv3045_adhC_NADP-dependent_alcohol_dehydrogenase_ADHC	-3.363	-2.71625	0.0807836	0.207357	1.09268	0.683281
Rv0579	Rv0579_-_hypothetical_protein	-3.149	-3.60188	0.0808498	0.0696681	1.09232	1.15697
Rv3803c	Rv3803c_fbpD_secreted_MPT51/MPB51_antigen_protein_FbpD	-5.813	-5.27431	0.0809646	0.0592903	1.0917	1.22702
Rv2415c	Rv2415c_-_hypothetical_protein	-3.247	-2.95998	0.081133	0.335712	1.0908	0.474033
Rv0549c	Rv0549c_-_hypothetical_protein	-4.268	-1.29329	0.0811429	0.916	1.09075	0.0381045
Rv2270	Rv2270_lppN_lipoprotein_LppN	-3.908	-3.31403	0.0811583	0.748316	1.09067	0.125915
IG_Rv0663	#N/A	-3.917	-3.10788	0.081342	0.217532	1.08969	0.662476
Rv2714	Rv2714_-_hypothetical_protein	-2.194	-3.22132	0.0814651	0.0774295	1.08903	1.11109
Rv3191c	Rv3191c_-_transposase	-1.803	-2.56837	0.0815781	0.0268152	1.08843	1.57162
Rv2344c	Rv2344c_dgt_deoxyguanosinetriphosphate_triphosphohydrolase-like_protein	-0.699	-0.240505	0.0816016	0.501597	1.0883	0.299645
IG_Rv0634A	#N/A	-1.119	-2.4882	0.0816297	0.0558929	1.08815	1.25264
Rv0370c	Rv0370c_-_oxidoreductase	-4.937	-3.65742	0.0817156	0.924127	1.0877	0.0342683
Rv1184c	Rv1184c_-_hypothetical_protein	-2.673	0.068026	0.0817191	0.59987	1.08768	0.221943
IG_Rv2313c	#N/A	-4.5	-0.585963	0.0817436	0.815944	1.08755	0.0883396
Rv1091	Rv1091_PE_PGRS22_PE-PGRS_family_protein	-1.323	-2.40242	0.0819581	0.112492	1.08641	0.948877
Rv1048c	Rv1048c_-_hypothetical_protein	-1.083	-0.599767	0.0821245	0.326026	1.08553	0.486747
Rv1087	Rv1087_PE_PGRS21_PE-PGRS_family_protein	-0.849	-0.834298	0.0822485	0.0812808	1.08487	1.09001
Rv0744c	Rv0744c_-_transcriptional_regulator	-5.681	#NUM!	0.0823529	1	1.08432	0
Rv3815c	Rv3815c_-_acyltransferase	-4.491	-3.85579	0.0825646	0.255432	1.08321	0.592725
Rv3765c	Rv3765c_-_two_component_transcriptional_regulator	-3.193	-2.55678	0.0825952	0.76697	1.08305	0.115221
Rv3339c	Rv3339c_icd1_isocitrate_dehydrogenase	0.557	0.993258	0.0827264	0.303104	1.08236	0.518409
Rv1864c	Rv1864c_-_hypothetical_protein	-4.685	-4.56995	0.0827617	0.0646463	1.08217	1.18946
IG_Rv0868c	#N/A	-2.793	-4.61199	0.0827963	0.281801	1.08199	0.550057
IG_Rv0638	#N/A	-2.426	-1.40324	0.0829478	0.292662	1.0812	0.533634
Rv1318c	Rv1318c_-_adenylate_cyclase	-1.948	-2.59443	0.0829487	0.150525	1.08119	0.822391
Rv0614	Rv0614_-_hypothetical_protein	-1.969	-2.51555	0.0829955	0.048019	1.08095	1.31859
Rv1618	Rv1618_tesB1_acyl-CoA_thioesterase	0.12	-0.0158371	0.0830374	0.282493	1.08073	0.548992
IG_Rv2307D	#N/A	-0.557	-0.448402	0.0833404	0.0948406	1.07914	1.02301
Rv2372c	Rv2372c_-_16S_ribosomal_RNA_methyltransferase_RsmE	-2.707	-3.28368	0.0834557	0.135198	1.07854	0.869029
IG_Rv1366	#N/A	-3.371	-2.53081	0.0837143	0.231429	1.0772	0.635583
Rv2015c	Rv2015c_-_hypothetical_protein	-3.212	-2.49867	0.0838526	0.201966	1.07648	0.694723
Rv1556	Rv1556_-_regulatory_protein	-1.001	-3.02111	0.0838645	0.499908	1.07642	0.30111
Rv2952	Rv2952_-_methyltransferase	-2.704	-2.19206	0.0839642	0.0973238	1.07591	1.01178
Rv3731	Rv3731_ligC_ATP-dependent_DNA_ligase	1.72	1.71721	0.084001	0.0764696	1.07572	1.11651
Rv1521	Rv1521_fadD25_acyl-CoA_synthetase	-1.679	-1.0587	0.0841386	0.0225753	1.075	1.64637
Rv3649	Rv3649_-_helicase	-4.183	-5.69143	0.0842691	0.132851	1.07433	0.876635
Rv3202c	Rv3202c_-_ATP-dependent_DNA_helicase	-1.682	-0.152911	0.0843439	0.279036	1.07395	0.554339
Rv3682	Rv3682_ponA2_penicillin-binding_protein_1A/1B	-6.844	-3.7232	0.0843851	0.971677	1.07373	0.012478
Rv3552	Rv3552_-_CoA-transferase_subunit_beta	-4.327	-4.94737	0.0845387	0.178839	1.07294	0.747539
Rv0199	Rv0199_-_hypothetical_protein	-8.046	-1.70153	0.0845452	0.323504	1.07291	0.49012
Rv2800	Rv2800_-_hydrolase	-4.49	-4.31039	0.0845747	0.0609671	1.07276	1.2149
Rv1163	Rv1163_narJ_respiratory_nitrate_reductase_subunit_delta_NarJ	-2.05	-3.65108	0.0846148	0.307135	1.07255	0.512671
IG_Rv3019c	#N/A	-3.582	-2.55005	0.0846853	0.0717871	1.07219	1.14395
Rv1945	Rv1945_-_hypothetical_protein	-3.722	-5.07951	0.0849414	0.0486209	1.07088	1.31318
Rv1355c	Rv1355c_moeY_hypothetical_protein	0.073	-0.336976	0.0851324	0.417641	1.06991	0.379197
IG_Rv1843c	#N/A	-3.252	-4.76501	0.0852331	0.184446	1.06939	0.73413
Rv3005c	Rv3005c_-_hypothetical_protein	-1.709	-1.1256	0.0852513	0.200481	1.0693	0.697928
Rv2962c	Rv2962c_-_glycosyl_transferase_family_protein	-2.577	-1.9064	0.0853338	0.0155075	1.06888	1.80946
Rv2888c	Rv2888c_amiC_amidase	0.529	-0.924443	0.0854853	0.338442	1.06811	0.470516
Rv1455	Rv1455_-_hypothetical_protein	-2.106	-2.74378	0.0856072	0.128257	1.06749	0.891918
Rv1948c	Rv1948c_-_hypothetical_protein	-3.5	-3.68643	0.0856525	0.199646	1.06726	0.69974
Rv0048c	Rv0048c_-_hypothetical_protein	-0.591	-1.5032	0.0858859	0.157266	1.06608	0.803366
IG_Rv2049c	#N/A	-4.356	-4.49765	0.0859108	0.0507392	1.06595	1.29466
Rv1084	Rv1084_-_hypothetical_protein	-3.124	-4.12553	0.0860206	0.113656	1.0654	0.944408
Rv0420c	Rv0420c_-_transmembrane_protein	-2.963	-4.93011	0.0861997	0.0436433	1.06449	1.36008
Rv1056	Rv1056_-_hypothetical_protein	-0.856	-1.22388	0.0862189	0.228518	1.0644	0.641079
Rv2802c	Rv2802c_-_hypothetical_protein	-3.32	-3.08679	0.0862965	0.187237	1.06401	0.727609
Rv2543	Rv2543_lppA_lipoprotein_LppA	-3.92	-3.30981	0.0863112	0.223124	1.06393	0.651453
IG_Rv1161	#N/A	-5.72	-2.7135	0.0863287	0.101084	1.06384	0.995318
Rv1800	Rv1800_PPE28_PPE_family_protein	0.167	-0.00363993	0.0863915	0.105555	1.06353	0.976522
Rv1587c	Rv1587c_-_hypothetical_protein	-1.942	-1.23302	0.0866176	0.0769189	1.06239	1.11397
Rv1085c	Rv1085c_-_hemolysin-like_protein	-2.714	-0.525592	0.0867139	0.746874	1.06191	0.126753
Rv1891	Rv1891_-_hypothetical_protein	-7.441	-5.1708	0.0867692	0.640634	1.06163	0.19339
Rv3116	Rv3116_moeB2_molybdenum_cofactor_biosynthesis_protein_MoeB	0.864	0.130142	0.0868115	0.0869285	1.06142	1.06084
Rv0343	Rv0343_iniC_isoniazid_inductible_gene_protein_INIC	-6.378	-2.57707	0.086933	0.527976	1.06082	0.277386
Rv2607	Rv2607_pdxH_pyridoxamine_5'-phosphate_oxidase	-1.268	-0.557939	0.086989	0.340618	1.06054	0.467733
Rv2432c	Rv2432c_-_hypothetical_protein	-4.333	-2.72154	0.0870629	0.135198	1.06017	0.869029
Rv2663	Rv2663_-_hypothetical_protein	-2.614	-2.60657	0.0874067	0.156876	1.05846	0.804444
Rv2031c	Rv2031c_hspX_heat_shock_protein_hspX	-2.472	-5.07992	0.087481	0.0811562	1.05809	1.09068
IG_Rv1876	#N/A	-1.187	-1.33026	0.0878217	0.174894	1.0564	0.757225
Rv0214	Rv0214_fadD4_long-chain-fatty-acid--CoA_ligase	-3.325	-2.37679	0.0878719	0.120745	1.05615	0.918132
IG_Rv0517	#N/A	-4.894	-4.33479	0.088	0.485333	1.05552	0.31396
IG_Rv2050	#N/A	-5.934	-2.00321	0.088	0.48	1.05552	0.318759
Rv0059	Rv0059_-_hypothetical_protein	-2.281	-1.42018	0.0880361	0.122209	1.05534	0.912896
Rv3740c	Rv3740c_-_hypothetical_protein	-1.075	-1.48065	0.0883841	0.049597	1.05363	1.30454
IG_Rv2943	#N/A	-4.422	-4.45566	0.0884561	0.522027	1.05327	0.282307
Rv1914c	Rv1914c_-_hypothetical_protein	-4.318	-4.72919	0.0885023	0.0648834	1.05305	1.18787
Rv1807	Rv1807_PPE31_PPE_family_protein	-5.064	-4.14075	0.0889339	0.186274	1.05093	0.729848
Rv1703c	Rv1703c_-_catechol-o-methyltransferase	-2.843	-2.94522	0.0894295	0.236797	1.04852	0.625624
Rv3743c	Rv3743c_ctpJ_cation_transporter_P-type_ATPase_CtpJ	0.028	-0.381938	0.0895531	0.148274	1.04792	0.828935
IG_Rv1744c	#N/A	-2.851	-2.76309	0.089697	0.164177	1.04722	0.784686
Rv3497c	Rv3497c_mce4C_MCE-family_protein_MCE4C	0.074	-2.24826	0.0899034	0.0642058	1.04622	1.19243
Rv1334	Rv1334_-_hypothetical_protein	-5.6	-4.37035	0.0899126	0.0173949	1.04618	1.75958
Rv3577	Rv3577_-_hypothetical_protein	-3.923	-3.23651	0.0899263	0.503247	1.04611	0.298218
Rv3840	Rv3840_-_transcriptional_regulator	-1.538	-1.52391	0.09022	0.137894	1.0447	0.860456
Rv1865c	Rv1865c_-_short-chain_dehydrogenase	-0.383	-0.581116	0.0905242	0.32379	1.04324	0.489737
Rv0075	Rv0075_-_aminotransferase	-3.163	-2.83679	0.0905975	0.284256	1.04288	0.54629
Rv3775	Rv3775_lipE_lipase_LipE	-2.37	-1.60107	0.090616	0.0558851	1.04279	1.2527
Rv0247c	Rv0247c_-_fumarate_reductase_iron-sulfur_subunit	-6.444	-6.86812	0.0907246	0.0261286	1.04228	1.58288
Rv2338c	Rv2338c_moeW_hypothetical_protein	-2.725	-2.0141	0.0907932	0.385617	1.04195	0.413844
IG_Rv2173	#N/A	-3.646	-4.50809	0.0908858	0.0831935	1.0415	1.07991
Rv0806c	Rv0806c_cpsY_UDP-glucose-4-epimerase_CpsY	0.938	0.697812	0.0909621	0.180011	1.04114	0.7447
Rv1213	Rv1213_glgC_glucose-1-phosphate_adenylyltransferase	-2.503	-5.69503	0.091289	0.00433439	1.03958	2.36307
IG_Rv0836c	#N/A	-1.838	-1.70897	0.0913539	0.0899487	1.03927	1.04601
Rv1173	Rv1173_fbiC_FO_synthase	1.509	1.66265	0.0917242	0.353324	1.03752	0.451826
Rv3403c	Rv3403c_-_hypothetical_protein	1.41	1.33382	0.0919037	0.139533	1.03667	0.855322
Rv0256c	Rv0256c_PPE2_PPE_family_protein	0.908	1.04416	0.0920972	0.0705951	1.03575	1.15123
Rv1522c	Rv1522c_mmpL12_transmembrane_transport_protein_MmpL12	-0.843	-0.39563	0.0925722	0.115719	1.03352	0.936594
IG_Rv1918c	#N/A	-5.678	-5.68271	0.0926589	0.308637	1.03311	0.510552
Rv3081	Rv3081_-_hypothetical_protein	-4.753	-2.89234	0.0927396	0.699034	1.03273	0.155502
Rv3141	Rv3141_fadB4_NADPH_quinone_oxidoreductase	-2.276	-2.05297	0.0927503	0.354974	1.03268	0.449804
Rv2944	Rv2944_-_IS1533_transposase	-4.261	-4.76125	0.0929128	0.218723	1.03192	0.660106
IG_Rv1043c	#N/A	-1.273	-0.364276	0.092915	0.128465	1.03191	0.891215
Rv1096	Rv1096_-_glycosyl_hydrolase	-2.587	-1.92954	0.093115	0.244696	1.03098	0.611373
Rv1876	Rv1876_bfrA_bacterioferritin	-2.454	-2.12298	0.0932845	0.262077	1.03019	0.581572
Rv3850	Rv3850_-_hypothetical_protein	-6.1	-2.72563	0.0934706	0.385176	1.02933	0.41434
Rv1907c	Rv1907c_-_hypothetical_protein	-4.512	-4.79032	0.0934959	0.131088	1.02921	0.882438
Rv3762c	Rv3762c_-_hydrolase	-0.546	-0.0300878	0.0935204	0.359093	1.02909	0.444793
IG_Rv2325c	#N/A	2.145	2.31579	0.0935582	0.483369	1.02892	0.315721
Rv0040c	Rv0040c_mtc28_hypothetical_protein	-1.296	-2.65503	0.0937439	0.136075	1.02806	0.866222
Rv0027	Rv0027_-_hypothetical_protein	-2.83	-3.10098	0.0938889	0.68254	1.02739	0.165872
Rv3470c	Rv3470c_ilvB2_acetolactate_synthase_large_subunit	-2.803	-3.35224	0.0939735	0.0189392	1.02699	1.72264
Rv1022	Rv1022_lpqU_lipoprotein_LpqU	-7.006	-2.77247	0.0939905	0.293857	1.02692	0.531864
IG_Rv0267	#N/A	-3.768	-1.52282	0.0942716	0.375903	1.02562	0.424924
IG_Rv0474	#N/A	-3.1	-4.82851	0.0943651	0.380952	1.02519	0.419129
Rv3504	Rv3504_fadE26_acyl-CoA_dehydrogenase	1.062	1.12151	0.0945322	0.173995	1.02442	0.759464
Rv2384	Rv2384_mbtA_bifunctional_salicyl-AMP_ligase/salicyl-S-arcp_synthetase	-1.819	-1.90696	0.0946575	0.286405	1.02385	0.543019
Rv0143c	Rv0143c_-_transmembrane_protein	-4.046	-2.09782	0.0946935	0.395727	1.02368	0.402604
Rv0407	Rv0407_fgd1_F420-dependent_glucose-6-phosphate_dehydrogenase	-2.796	-4.58947	0.0948558	0.0103702	1.02294	1.98421
Rv1322	Rv1322_-_hypothetical_protein	-4.207	-3.36509	0.095	0.380952	1.02228	0.419129
Rv1957	Rv1957_-_hypothetical_protein	-2.444	-3.90795	0.095041	0.0155642	1.02209	1.80787
Rv2853	Rv2853_PE_PGRS48_PE-PGRS_family_protein	-2.438	-2.82794	0.0950492	0.0733143	1.02205	1.13481
Rv1906c	Rv1906c_-_hypothetical_protein	-3.491	-6.17211	0.0951761	0.0845484	1.02147	1.07289
Rv0520	Rv0520_-_hypothetical_protein	-1.172	-1.62364	0.0953175	0.746032	1.02083	0.127243
IG_Rv0147	#N/A	-1.129	-1.26159	0.0954856	0.0690132	1.02006	1.16107
Rv1567c	Rv1567c_-_hypothetical_protein	-3.142	-3.08945	0.0955159	0.103355	1.01992	0.98567
Rv0266c	Rv0266c_oplA_5-oxoprolinase	1.221	0.318119	0.0955649	0.00322353	1.0197	2.49167
Rv1508c	Rv1508c_-_hypothetical_protein	-0.372	-0.17769	0.0957793	0.0329273	1.01873	1.48244
Rv0377	Rv0377_-_LysR_family_transcriptional_regulator	-5.738	-5.87946	0.0958992	0.117386	1.01819	0.930382
IG_Rv2663	#N/A	-3.762	-4.16639	0.0963636	0.381602	1.01609	0.41839
Rv1769	Rv1769_-_hypothetical_protein	-5.939	-2.23149	0.0964809	0.374903	1.01556	0.426082
IG_Rv0506	#N/A	-4.129	-4.82713	0.0965079	0.236223	1.01544	0.626677
Rv1882c	Rv1882c_-_short-chain_dehydrogenase	-1.967	-1.37292	0.0965639	0.208183	1.01519	0.681556
Rv0963c	Rv0963c_-_hypothetical_protein	-3.136	-3.7316	0.0966726	0.27378	1.0147	0.562599
Rv1135c	Rv1135c_PPE16_PPE_family_protein	-0.219	-0.0209744	0.0969951	0.185358	1.01325	0.731988
IG_Rv1145	#N/A	0.969	0.976433	0.0970105	0.109063	1.01318	0.962322
Rv0972c	Rv0972c_fadE12_acyl-CoA_dehydrogenase	-4.969	-4.0138	0.0972254	0.845446	1.01222	0.0729141
Rv2380c	Rv2380c_mbtE_peptide_synthetase	-1.092	-2.284	0.0972849	0.140937	1.01195	0.850976
Rv2734	Rv2734_-_hypothetical_protein	-2.506	-2	0.0973356	0.326072	1.01173	0.486686
Rv3509c	Rv3509c_ilvX_hypothetical_protein	-0.234	-0.580281	0.0974033	0.0699979	1.01143	1.15492
Rv0276	Rv0276_-_hypothetical_protein	0.337	-0.346285	0.0975083	0.516249	1.01096	0.287141
Rv2963	Rv2963_-_hypothetical_protein	-0.137	-0.0812453	0.0975904	0.40213	1.01059	0.395634
Rv1235	Rv1235_lpqY_sugar-binding_lipoprotein_LpqY	2.252	1.58136	0.0976387	0.0793126	1.01038	1.10066
IG_Rv3687c	#N/A	-2.773	-5.79332	0.0977273	0.181818	1.00998	0.740363
IG_Rv0873	#N/A	0.616	1.00604	0.0979613	0.100677	1.00895	0.997068
Rv0010c	Rv0010c_-_hypothetical_protein	-3.202	-7.20463	0.0980081	0.0503201	1.00874	1.29826
IG_Rv2828A	#N/A	-3.867	-6.07895	0.0982885	0.165518	1.0075	0.781155
Rv3179	Rv3179_-_hypothetical_protein	-3.047	-2.42907	0.0985052	0.121758	1.00654	0.914504
Rv2062c	Rv2062c_cobN_cobaltochelatase_subunit_CobN	-0.1	-1.77707	0.0986202	0.0815822	1.00603	1.0884
Rv0110	Rv0110_-_hypothetical_protein	-0.528	1.47724	0.0986672	0.476807	1.00583	0.321658
IG_Rv1117	#N/A	-3.285	-1.72398	0.0987005	0.232896	1.00568	0.632837
Rv0853c	Rv0853c_pdc_decarboxylase	-3.173	-3.57032	0.098747	0.103383	1.00548	0.985549
Rv0313	Rv0313_-_hypothetical_protein	-4.313	-5.94267	0.0987879	0.0784848	1.0053	1.10521
Rv2666	Rv2666_-_truncated_IS1081_transposase	-3.855	-2.82851	0.0987942	0.388893	1.00527	0.41017
IG_Rv1439c	#N/A	-1.905	-1.69612	0.0992345	0.199326	1.00334	0.700435
Rv1269c	Rv1269c_-_hypothetical_protein	-3.764	-3.99594	0.0995212	0.397149	1.00208	0.401046
Rv2191	Rv2191_-_hypothetical_protein	-3.029	-3.31896	0.0995842	0.0495251	1.00181	1.30517
Rv3022c	Rv3022c_PPE48_PPE_family_protein	-3.457	-3.53174	0.0996032	0.0161905	1.00173	1.79074
Rv1583c	Rv1583c_-_phiRv1_phage_protein	-5.942	-2.59505	0.0996032	0.766667	1.00173	0.115393
IG_Rv2298	#N/A	-3.346	-2.62775	0.0997143	0.206857	1.00124	0.684329
Rv1692	Rv1692_-_phosphatase	-3.761	-3.66995	0.0999445	0.0437367	1.00024	1.35915
Rv2658c	Rv2658c_-_prophage_protein	-2.217	-3.06168	0.0999987	0.666078	1.00001	0.176475
IG_Rv0560c	#N/A	-4.865	-2.26394	0.1	0.104	1	0.982967
IG_Rv0905	#N/A	-4.591	-2.93137	0.1	0.101	1	0.995679
IG_Rv1405c	#N/A	-3.613	-6.89417	0.1	0.187	1	0.728158
IG_Rv3069	#N/A	-4.208	-2.74397	0.1	0.318	1	0.497573
Rv0991c	Rv0991c_-_serine-rich_protein	-6.019	-6.03575	0.1	0.1	1	1
Rv2862A	#N/A	-3.763	-1.9201	0.1	0.74	1	0.130768
Rv3315c	Rv3315c_cdd_cytidine_deaminase	-4.041	-3.54272	0.1	0.463	1	0.334419
Rv2897c	Rv2897c_-_hypothetical_protein	-3.166	-2.9341	0.100378	1	0.998361	0
IG_Rv2689c	#N/A	-2.394	-3.35088	0.100628	0.238961	0.997282	0.621673
IG_Rv2459	#N/A	-2.284	-3.5229	0.10081	0.113124	0.996496	0.946447
Rv1532c	Rv1532c_-_hypothetical_protein	-3.347	-4.4603	0.100931	0.661818	0.995977	0.179261
IG_Rv0501	#N/A	-3.227	-3.10304	0.101	0.1	0.995679	1
Rv3359	Rv3359_-_oxidoreductase	-1.081	-1.81287	0.101058	0.141804	0.995431	0.848313
Rv3657c	Rv3657c_-_hypothetical_protein	-6.67	-5.10668	0.101095	0.216167	0.995272	0.665211
Rv0560c	Rv0560c_-_benzoquinone_methyltransferase	-2.813	-3.72043	0.101332	0.248076	0.994252	0.605416
Rv1313c	Rv1313c_-_transposase	-2.11	-1.02048	0.101435	0.186592	0.993812	0.729106
Rv3585	Rv3585_radA_DNA_repair_protein_RadA	-2.741	-1.37726	0.101439	0.103513	0.993793	0.985006
Rv2709	Rv2709_-_transmembrane_protein	-1.9	-1.03863	0.101502	0.250915	0.993527	0.600473
Rv3545c	Rv3545c_cyp125_cytochrome_P450_125	-3.935	-3.38064	0.101503	0.127976	0.993523	0.892873
Rv0927c	Rv0927c_-_short-chain_dehydrogenase	-3.933	-3.60198	0.101515	0.318182	0.993469	0.497325
IG_Rv2243	#N/A	-5.981	-4.07056	0.101587	0.111076	0.99316	0.954379
Rv3334	Rv3334_-_MerR_family_transcriptional_regulator	1.423	0.450839	0.101718	0.15638	0.992602	0.805819
Rv1065	Rv1065_-_hypothetical_protein	-2.516	-3.67071	0.101762	0.0799545	0.992416	1.09716
Rv2576c	Rv2576c_-_hypothetical_protein	1.301	0.765924	0.101998	0.390507	0.99141	0.408371
Rv3417c	Rv3417c_groEL_molecular_chaperone_GroEL	-2.728	-3.98786	0.102136	0.020802	0.990821	1.68189
Rv0977	Rv0977_PE_PGRS16_PE-PGRS_family_protein	-1.265	-1.23045	0.102175	0.0994077	0.990654	1.00258
Rv3330	Rv3330_dacB1_penicillin-binding_protein_DacB1	-1.085	-1.38798	0.102308	0.297373	0.990088	0.526698
IG_Rv3384c	#N/A	-2.594	-3.06302	0.103313	0.10465	0.985843	0.98026
Rv1366A	#N/A	-3.61	-3.57808	0.103474	0.0610466	0.985168	1.21434
Rv3049c	Rv3049c_-_monooxygenase	-0.164	-0.168578	0.10356	0.0760925	0.984809	1.11866
IG_Rv0491	#N/A	-2.551	-5.37507	0.104	0.1	0.982967	1
IG_Rv1152	#N/A	-3.347	-3.46177	0.104	0.1	0.982967	1
Rv1199c	Rv1199c_-_transposase	-2.105	-1.14996	0.104248	0.324424	0.98193	0.488887
Rv3299c	Rv3299c_atsB_arylsulfatase	-2.775	-2.81122	0.104374	0.142193	0.981407	0.847123
IG_Rv0488	#N/A	-3.921	-3.88018	0.104524	0.0102381	0.980785	1.98978
IG_Rv3425	#N/A	-2.786	-1.68547	0.104524	1	0.980785	0
Rv0273c	Rv0273c_-_transcriptional_regulator	-3.148	-0.53868	0.104629	0.692045	0.980348	0.159866
Rv1365c	Rv1365c_rsfA_anti-anti-sigma_factor_RSFA	-3.119	-3.678	0.104632	0.584632	0.980335	0.233117
Rv3325	Rv3325_-_transposase	-3.769	-2.77496	0.104857	0.310571	0.979402	0.507839
Rv1763	Rv1763_-_transposase	-3.426	-3.02063	0.105	0.354	0.978811	0.450997
Rv0098	Rv0098_-_hypothetical_protein	-6.132	-3.76857	0.105013	0.373413	0.978755	0.427811
Rv2655c	Rv2655c_-_phiRv2_prophage_protein	-2.242	-3.12862	0.105017	0.147194	0.97874	0.832109
Rv3175	Rv3175_-_amidase	-4.16	-2.43408	0.105089	0.13987	0.978445	0.854275
Rv0611c	Rv0611c_-_hypothetical_protein	-1.6	-2.80209	0.105328	0.638116	0.977458	0.195101
Rv2123	Rv2123_PPE37_PPE_family_protein	-2.479	-0.534608	0.105584	0.432453	0.976404	0.364061
Rv1992c	Rv1992c_ctpG_metal_cation_transporter_P-type_ATPase_G_CtpG	-0.433	-0.634132	0.10569	0.0794552	0.975967	1.09988
Rv3701c	Rv3701c_-_hypothetical_protein	-4.224	-4.18046	0.105775	0.36812	0.975616	0.43401
Rv3749c	Rv3749c_-_hypothetical_protein	0.472	1.36046	0.105934	0.357384	0.974966	0.446865
Rv3396c	Rv3396c_guaA_GMP_synthase	-1.167	-0.525088	0.106569	0.441446	0.972371	0.355123
IG_Rv1362c	#N/A	-2.168	-4.60395	0.106888	0.0622715	0.971072	1.20571
Rv0468	Rv0468_fadB2_3-hydroxybutyryl-CoA_dehydrogenase	-3.047	-4.53152	0.107031	0.161132	0.970492	0.792819
Rv0316	Rv0316_-_muconolactone_isomerase	-5.375	-2.96801	0.107077	0.442545	0.970304	0.354042
Rv3882c	Rv3882c_-_hypothetical_protein	0.361	0.229811	0.107114	0.102851	0.970155	0.98779
IG_Rv1149	#N/A	-2.791	-2.73663	0.107229	0.893182	0.969686	0.0490601
Rv3041c	Rv3041c_-_ABC_transporter_ATP-binding_protein	-4.705	-2.86465	0.107235	0.536765	0.969662	0.270216
Rv0215c	Rv0215c_fadE3_acyl-CoA_dehydrogenase	-3.693	-2.36883	0.107259	0.69305	0.969567	0.159235
Rv2426c	Rv2426c_-_hypothetical_protein	-2.244	-0.774848	0.107261	0.203038	0.969557	0.692422
Rv3413c	Rv3413c_-_hypothetical_protein	-1.782	-3.1576	0.107384	0.140488	0.96906	0.85236
Rv3487c	Rv3487c_lipF_esterase	-1.674	-1.128	0.107688	0.2985	0.967833	0.525055
Rv1146	Rv1146_mmpL13b_transmembrane_transport_protein_MmpL13B	0.837	0.739697	0.10781	0.0508709	0.967342	1.29353
Rv2818c	Rv2818c_-_hypothetical_protein	-3.196	-2.7584	0.10781	0.231893	0.967341	0.634711
IG_Rv0231	#N/A	-3.824	-4.00924	0.108	0.1	0.966576	1
Rv1102c	Rv1102c_-_hypothetical_protein	-0.609	0.340685	0.108098	0.396885	0.966184	0.401335
Rv1226c	Rv1226c_-_hypothetical_protein	0.786	0.780683	0.108155	0.106718	0.965952	0.971763
Rv1989c	Rv1989c_-_hypothetical_protein	-2.911	-3.53996	0.108218	0.198071	0.965702	0.703179
Rv1768	Rv1768_PE_PGRS31_PE-PGRS_family_protein	-1.859	-2.5215	0.108434	0.0770698	0.964835	1.11312
Rv1352	Rv1352_-_hypothetical_protein	-4.606	-3.22979	0.108485	0.318182	0.964631	0.497325
Rv1814	Rv1814_erg3_sterol-C5-desaturase	-0.253	-0.497271	0.108616	0.0471482	0.964106	1.32654
Rv3062	Rv3062_ligB_ATP-dependent_DNA_ligase	1.778	1.12841	0.108807	0.459973	0.963345	0.337267
Rv1607	Rv1607_chaA_ionic_transporter_integral_membrane_protein_chaA	-2.062	-4.4278	0.109142	0.0836919	0.962006	1.07732
Rv3558	Rv3558_PPE64_PPE_family_protein	-0.68	0.351509	0.109226	0.0244389	0.961673	1.61192
Rv2082	Rv2082_-_hypothetical_protein	-0.946	-1.25993	0.109713	0.133557	0.959743	0.874333
Rv1121	Rv1121_zwf1_glucose-6-phosphate_1-dehydrogenase	-2.075	-3.66525	0.109864	0.12197	0.959143	0.913749
Rv0339c	Rv0339c_-_transcriptional_regulator	0.015	1.61231	0.110074	0.435422	0.958316	0.361089
Rv1425	Rv1425_-_hypothetical_protein	-0.458	0.112637	0.110462	0.246598	0.956789	0.60801
Rv3836	Rv3836_-_hypothetical_protein	1.283	-0.193584	0.110788	0.546517	0.955508	0.262396
Rv1589	Rv1589_bioB_biotin_synthase	-0.87	-0.234487	0.110795	0.151503	0.955481	0.819579
IG_Rv3037c	#N/A	-5.9	-2.8511	0.111	0.757	0.954677	0.120904
IG_Rv3206c	#N/A	-3.611	-4.56099	0.111	0.4	0.954677	0.39794
IG_Rv0306	#N/A	-4.665	-2.63701	0.111048	0.124842	0.95449	0.903639
Rv3144c	Rv3144c_PPE52_PPE_family_protein	-1.605	-1.45581	0.111122	0.0865686	0.9542	1.06264
Rv0118c	Rv0118c_oxcA_oxalyl-CoA_decarboxylase	-4.047	-2.6532	0.111335	0.303695	0.953369	0.517562
Rv1320c	Rv1320c_-_adenylate_cyclase	-0.055	-0.232503	0.111407	0.00799161	0.953089	2.09737
Rv3574	Rv3574_-_TetR_family_transcriptional_regulator	-5.483	-2.38913	0.111722	0.404242	0.951863	0.393359
Rv2979c	Rv2979c_-_resolvase	-3.348	-3.73434	0.111731	0.451789	0.951827	0.345064
Rv1155	Rv1155_-_hypothetical_protein	-1.208	0.326806	0.111773	0.710464	0.951663	0.148458
Rv1064c	Rv1064c_lpqV_lipoprotein_LpqV	-3.591	-4.14058	0.111865	0.171096	0.951307	0.766761
Rv1491c	Rv1491c_-_hypothetical_protein	-2.666	-4.29341	0.111874	0.0516051	0.951269	1.28731
Rv2618	Rv2618_-_hypothetical_protein	-2.65	-3.91286	0.111961	0.0182574	0.950933	1.73856
IG_Rv0604	#N/A	-5.409	-2.29341	0.112	0.577	0.950782	0.238824
IG_Rv1174c	#N/A	-5.823	-3.53041	0.112	0.628	0.950782	0.20204
IG_Rv2952	#N/A	-2.783	-2.80888	0.112002	0.164971	0.950776	0.782592
Rv1314c	Rv1314c_-_hypothetical_protein	-2.395	-2.09451	0.112546	0.192677	0.94867	0.71517
Rv3140	Rv3140_fadE23_acyl-CoA_dehydrogenase	-2.69	-7.30329	0.112553	0.0197965	0.948641	1.70341
Rv0567	Rv0567_-_methyltransferase/methylase	0.416	-0.847928	0.112783	0.322506	0.947756	0.491462
Rv2487c	Rv2487c_PE_PGRS42_PE-PGRS_family_protein	-1.689	0.704515	0.112833	0.387005	0.947564	0.412284
Rv0044c	Rv0044c_-_oxidoreductase	-1.549	-0.097429	0.112884	0.300424	0.947367	0.522266
Rv0426c	Rv0426c_-_hypothetical_protein	-3.002	-5.5605	0.113	0.1	0.946922	1
Rv3059	Rv3059_cyp136_cytochrome_P450	-1.838	-1.73615	0.113016	0.00965697	0.94686	2.01516
Rv2074	Rv2074_-_hypothetical_protein	-4.486	-5.49462	0.113252	0.461538	0.945955	0.335792
Rv3197	Rv3197_-_ABC_transporter_ATP-binding_protein	-2.124	0.0537003	0.113635	0.321685	0.944489	0.492569
Rv0862c	Rv0862c_-_hypothetical_protein	0.444	0.184849	0.113763	0.514925	0.944	0.288256
Rv0488	Rv0488_-_hypothetical_protein	-3.855	-3.34353	0.113992	0.471812	0.943126	0.326231
Rv1150	#N/A	-0.398	-0.445947	0.114146	0.112786	0.942539	0.947743
Rv0232	Rv0232_-_TetR/ACRR_family_transcriptional_regulator	-3.039	-2.53623	0.114204	0.069042	0.942319	1.16089
Rv3229c	Rv3229c_-_linoleoyl-CoA_desaturase	-0.702	-6.45949	0.114271	0.292299	0.942063	0.534173
IG_Rv2954c	#N/A	-3.137	-2.74656	0.114286	0.440857	0.942008	0.355702
Rv2167c	Rv2167c_-_transposase	-0.425	-0.514131	0.114296	0.0620937	0.94197	1.20695
Rv0119	Rv0119_fadD7_acyl-CoA_synthetase	-7.294	-5.89287	0.114434	0.221579	0.941445	0.654472
Rv2097c	Rv2097c_-_hypothetical_protein	0.325	-1.57574	0.11458	0.331289	0.940892	0.479794
Rv1554	Rv1554_frdC_fumarate_reductase_subunit_C	-1.93	-4.00337	0.114654	0.0496634	0.940609	1.30396
Rv0545c	Rv0545c_pitA_inorganic_phosphate_transporter	-1.109	-1.64176	0.114691	0.347867	0.940471	0.458587
Rv3693	Rv3693_-_hypothetical_protein	-3.871	-2.55535	0.11474	0.119224	0.940286	0.923635
Rv3866	Rv3866_-_hypothetical_protein	-0.359	0.905008	0.114759	0.465886	0.940212	0.33172
IG_Rv3726	#N/A	0.413	0.494224	0.114828	0.170545	0.939951	0.76816
Rv0032	Rv0032_bioF2_8-amino-7-oxononanoate_synthase	-0.46	-0.269927	0.114888	0.217406	0.939725	0.662728
Rv1237	Rv1237_sugB_sugar-transport_integral_membrane_protein_ABC_transporter_SugB	1.851	1.61053	0.114965	0.665526	0.939434	0.176835
Rv2777c	Rv2777c_-_hypothetical_protein	-2.219	-2.37808	0.115174	0.25361	0.938646	0.595834
Rv0197	Rv0197_-_oxidoreductase	-1.992	-2.51991	0.115422	0.180088	0.937712	0.744515
Rv0270	Rv0270_fadD2_acyl-CoA_synthetase	-0.256	-0.964635	0.115511	0.0201999	0.937375	1.69465
Rv2502c	Rv2502c_accD1_acetyl-/propionyl-CoA_carboxylase_subunit_beta	-3.475	-2.60569	0.11569	0.392176	0.936703	0.406519
Rv0840c	Rv0840c_pip_proline_iminopeptidase	-2.423	-3.36577	0.115757	0.535339	0.936453	0.271371
IG_Rv3115	#N/A	-2.663	-2.04489	0.115909	0.110498	0.935883	0.956646
Rv1981c	Rv1981c_nrdF1_ribonucleotide-diphosphate_reductase_subunit_beta	1.119	1.0803	0.115943	0.303352	0.935755	0.518054
Rv2560	Rv2560_-_hypothetical_protein	1.96	1.82945	0.116082	0.216205	0.935234	0.665134
Rv0132c	Rv0132c_fgd2_F420-dependent_glucose-6-phosphate_dehydrogenase	-3.86	-3.33871	0.116246	0.06756	0.934623	1.17031
Rv1333	Rv1333_-_hydrolase	-2.102	-0.554743	0.116457	0.257696	0.933835	0.588892
Rv3726	Rv3726_-_dehydrogenase	-3.597	-3.22457	0.116632	0.176422	0.93318	0.753447
Rv1021	Rv1021_-_nucleoside_triphosphate_pyrophosphohydrolase	-4.078	-2.15567	0.116693	0.158079	0.932957	0.801125
Rv1751	Rv1751_-_hypothetical_protein	0.811	1.60938	0.11678	0.408321	0.932633	0.388998
IG_Rv1615	#N/A	-3.782	-2.52199	0.117074	0.647874	0.931538	0.18851
IG_Rv0278c	#N/A	1.239	1.42087	0.117141	0.196343	0.931292	0.706984
IG_Rv3352c	#N/A	-2.416	-3.87364	0.117143	0.0571429	0.931284	1.24304
Rv1413	Rv1413_-_hypothetical_protein	-1.144	-1.58764	0.117143	0.152186	0.931284	0.817625
Rv0045c	Rv0045c_-_hydrolase	-2.772	-3.37631	0.117197	0.124878	0.931084	0.903515
Rv2578c	Rv2578c_-_hypothetical_protein	-3.592	-2.61971	0.117252	0.508529	0.930882	0.293684
Rv3077	Rv3077_-_hydrolase	0.834	0.770708	0.117786	0.0582086	0.928905	1.23501
IG_Rv0546c	#N/A	-4.625	-3.20138	0.118254	0.492857	0.927184	0.307279
Rv0815c	Rv0815c_cysA2_thiosulfate_sulfurtransferase	-0.849	-1.33368	0.118818	0.0796119	0.925119	1.09902
IG_Rv1175c	#N/A	-4.084	-4.76938	0.118893	0.128263	0.924845	0.891897
Rv3492c	Rv3492c_-_Mce_associated_protein	-3.254	-2.54785	0.118893	0.748349	0.924843	0.125896
Rv2931	Rv2931_ppsA_phenolpthiocerol_synthesis_type-I_polyketide_synthase_PPSA	0.854	0.704769	0.118956	0.209543	0.924615	0.678727
Rv0424c	Rv0424c_-_hypothetical_protein	-4.109	-3.80436	0.119251	0.16004	0.923537	0.795771
Rv0885	Rv0885_-_hypothetical_protein	-5.73	-6.13192	0.119278	0.2667	0.923441	0.573977
IG_Rv2203	#N/A	-5.52	-2.35316	0.119615	0.410385	0.922213	0.386809
Rv1552	Rv1552_frdA_fumarate_reductase_flavoprotein_subunit	-0.554	-0.674892	0.119639	0.211824	0.922129	0.674025
IG_Rv2013	#N/A	-4.393	-4.38768	0.11993	0.150451	0.921072	0.822605
Rv3412	Rv3412_-_hypothetical_protein	-3.864	-3.70905	0.120146	0.0378281	0.920289	1.42219
Rv2383c	Rv2383c_mbtB_phenyloxazoline_synthase	-1.145	-2.10829	0.120253	0.218291	0.919903	0.660965
IG_Rv1734c	#N/A	-4.343	-0.232149	0.120405	0.798335	0.919356	0.0978147
Rv2223c	Rv2223c_-_exported_protease	-2.264	-2.86502	0.120462	0.00626346	0.91915	2.20319
IG_Rv3230c	#N/A	-3.186	-3.97126	0.120474	0.871151	0.919108	0.0599065
Rv0960	Rv0960_-_hypothetical_protein	-3.612	-3.08617	0.120996	0.139416	0.91723	0.855689
Rv0585c	Rv0585c_-_hypothetical_protein	-1.471	-2.30565	0.121005	0.372549	0.917197	0.428817
Rv3230c	Rv3230c_-_oxidoreductase	-4.655	-6.42579	0.12109	0.348501	0.916893	0.457795
Rv3707c	Rv3707c_-_hypothetical_protein	-0.584	-1.81836	0.121138	0.0237079	0.916721	1.62511
Rv2022c	Rv2022c_-_hypothetical_protein	-1.564	-2.25807	0.121444	0.403702	0.915623	0.393939
Rv3683	Rv3683_-_hypothetical_protein	2.127	1.57214	0.121639	0.404226	0.914928	0.393376
Rv3307	Rv3307_deoD_purine_nucleoside_phosphorylase	-5.841	-3.52169	0.121697	0.445331	0.91472	0.351317
Rv3125c	Rv3125c_PPE49_PPE_family_protein	2.059	2.21683	0.121724	0.145795	0.914624	0.836258
IG_Rv0211	#N/A	-4.022	0.973165	0.121792	0.94885	0.914383	0.0228024
Rv0536	Rv0536_galE3_UDP-glucose_4-epimerase	-5.139	-5.28612	0.121816	0.685066	0.914297	0.164267
Rv0406c	Rv0406c_-_beta-lactamase	-2.678	-1.64148	0.122036	0.378934	0.913512	0.421436
IG_Rv1683	#N/A	-4.798	-2.98442	0.122222	0.690476	0.91285	0.160851
Rv3424c	Rv3424c_-_hypothetical_protein	-4.268	-6.19442	0.122677	0.247326	0.911236	0.60673
Rv2920c	Rv2920c_amt_ammonium_transporter	-3.692	-2.5393	0.122831	0.379277	0.910694	0.421044
IG_Rv1198	#N/A	-3.638	-5.48315	0.123	0.347	0.910095	0.459671
Rv0969	Rv0969_ctpV_metal_cation_transporter_P-type_ATPase_CtpV	2.849	2.31095	0.123859	0.199205	0.907073	0.700701
IG_Rv2460c	#N/A	-2.656	-3.02897	0.124	0.5	0.906578	0.30103
IG_Rv3745c	#N/A	-4.094	-0.949012	0.124	0.434	0.906578	0.36251
Rv2575	Rv2575_-_hypothetical_protein	-4.21	-3.35089	0.124089	0.343601	0.906268	0.463946
Rv0050	Rv0050_ponA1_bifunctional_penicillin-binding_protein_1A/1B	-5.29	#NUM!	0.124403	1	0.905169	0
Rv3766	Rv3766_-_hypothetical_protein	-2.356	-2.69294	0.124419	0.244902	0.905115	0.611007
Rv2330c	Rv2330c_lppP_lipoprotein_LppP	-2.751	-2.84851	0.124434	0.186209	0.90506	0.729999
Rv2436	Rv2436_rbsK_ribokinase_RBSK	0.615	0.329385	0.124445	1	0.905021	0
Rv1361c	Rv1361c_PPE19_PPE_family_protein	-2.996	-2.81884	0.124893	0.100846	0.903462	0.996341
Rv0506	Rv0506_mmpS2_hypothetical_protein	-3.566	-6.06432	0.125119	0.0633484	0.902677	1.19826
Rv2569c	Rv2569c_-_hypothetical_protein	0.34	-0.204868	0.125138	0.0490797	0.902612	1.3091
Rv3615c	Rv3615c_-_hypothetical_protein	-3.227	-2.50656	0.125411	0.0478355	0.901663	1.32025
Rv2185c	Rv2185c_TB16.3_hypothetical_protein	-4.795	-3.29772	0.125785	0.644086	0.90037	0.191056
Rv1067c	Rv1067c_PE_PGRS19_PE-PGRS_family_protein	-0.374	-1.36189	0.125884	0.664421	0.90003	0.177557
Rv1859	Rv1859_modC_molybdenum_ABC_transporter_ATP-binding_protein	-0.799	-2.01097	0.125922	0.0206638	0.899898	1.68479
Rv2113	Rv2113_-_hypothetical_protein	-1.496	-3.26207	0.126073	0.00708123	0.899377	2.14989
Rv2299c	Rv2299c_htpG_heat_shock_protein_90	-0.797	-0.34451	0.126124	0.0340463	0.899203	1.46793
IG_Rv0072	#N/A	-2.715	-1.46304	0.126334	0.298829	0.898478	0.524578
Rv3839	Rv3839_-_hypothetical_protein	-0.28	0.0550195	0.12642	0.389473	0.898183	0.409523
Rv1670	Rv1670_-_hypothetical_protein	-2.806	-3.3681	0.126573	0.0538776	0.897658	1.26859
Rv2804c	Rv2804c_-_hypothetical_protein	-1.924	-2.66158	0.126766	0.266984	0.896997	0.573515
Rv2108	Rv2108_PPE36_PPE_family_protein	0.43	-0.0956259	0.126865	0.0348602	0.896659	1.45767
Rv0318c	Rv0318c_-_hypothetical_protein	-3.155	-4.31304	0.126931	0.182191	0.896433	0.739473
IG_Rv3269	#N/A	-4.378	-2.89431	0.127176	0.576471	0.895593	0.239223
Rv1016c	Rv1016c_lpqT_lipoprotein_LpqT	-3.96	-3.93029	0.127203	0.145641	0.895503	0.836716
Rv2761c	Rv2761c_hsdS_type_I_restriction/modification_system_specificity_determinant_HsdS	-2.996	-1.85904	0.127312	0.893342	0.895131	0.0489824
Rv2659c	Rv2659c_-_phiRv2_prophage_integrase	-2.666	-3.46509	0.127521	0.0239739	0.894417	1.62026
Rv3117	Rv3117_cysA3_thiosulfate_sulfurtransferase	-0.615	-1.15008	0.127774	0.0750431	0.893558	1.12469
Rv2417c	Rv2417c_-_hypothetical_protein	-2.921	-1.8173	0.127943	0.917085	0.892983	0.0375905
Rv3546	Rv3546_fadA5_acetyl-CoA_acetyltransferase	-4.812	-3.55077	0.128078	0.329148	0.892525	0.482609
Rv2336	Rv2336_-_hypothetical_protein	-4.033	-2.89235	0.128172	0.438008	0.892208	0.358518
Rv0432	Rv0432_sodC_periplasmic_superoxide_dismutase_[Cu-Zn]_SodC	-0.295	-1.41565	0.128438	0.158331	0.891306	0.800435
Rv1316c	Rv1316c_ogt_methylated-DNA--protein-cysteine_methyltransferase	-3.452	-2.111	0.128499	0.6437	0.891099	0.191317
Rv0458	Rv0458_-_aldehyde_dehydrogenase	-0.726	-0.675625	0.12853	0.0214487	0.890995	1.6686
Rv3312A	Rv3312A_-_hypothetical_protein	-3.529	-3.2199	0.129016	0.198856	0.889356	0.701462
IG_Rv2237	#N/A	3.364	2.75279	0.129329	0.275584	0.888304	0.559745
Rv0726c	Rv0726c_-_hypothetical_protein	-2.56	-2.68977	0.129597	0.521982	0.887406	0.282344
Rv2867c	Rv2867c_-_hypothetical_protein	-4.118	-2.76549	0.129678	0.415678	0.887132	0.381243
Rv0139	Rv0139_-_oxidoreductase	1.666	1.19307	0.129878	0.232162	0.886464	0.634209
Rv1225c	Rv1225c_-_hypothetical_protein	-1.84	-3.5204	0.129918	0.0942424	0.886329	1.02575
Rv3724B	Rv3724B_cut5b_cutinase	-0.237	1.0551	0.129944	0.590693	0.886244	0.228638
IG_Rv2825c	#N/A	-2.57	-4.46488	0.13	0.218	0.886057	0.661544
Rv3878	Rv3878_-_hypothetical_protein	-0.966	-1.18371	0.130063	0.136663	0.885848	0.864349
Rv0265c	Rv0265c_-_periplasmic_IRON-transport_lipoprotein	-4.174	-1.40707	0.130787	0.365105	0.883434	0.437582
Rv2985	Rv2985_mutT1_NUDIX_hydrolase	-4.19	-4.62793	0.130877	0.0541244	0.883136	1.26661
Rv1696	Rv1696_recN_DNA_repair_protein_recN_(recombination_protein_N)	1.236	0.947223	0.131067	0.768463	0.882505	0.114377
Rv0392c	Rv0392c_ndhA_membrane_NADH_dehydrogenase	-1.42	1.21944	0.131086	0.770278	0.882445	0.113352
Rv3010c	Rv3010c_pfkA_6-phosphofructokinase	-5.606	-4.54603	0.131328	0.0539578	0.881643	1.26795
Rv3496c	Rv3496c_mce4D_MCE-family_protein_MCE4D	1.639	1.66375	0.131573	0.0547329	0.880832	1.26175
Rv3547	Rv3547_-_hypothetical_protein	-0.942	0.850339	0.13161	0.595135	0.880712	0.225384
Rv3641c	Rv3641c_fic_cell_filamentation_protein_FIC	-3.858	-3.87946	0.131673	0.192257	0.880503	0.716117
IG_Rv2893	#N/A	-2.288	-1.61374	0.131754	0.410625	0.880236	0.386555
Rv3614c	Rv3614c_-_hypothetical_protein	-3.127	-1.91425	0.131861	0.139437	0.879884	0.855621
Rv0622	Rv0622_-_hypothetical_protein	-3.557	-3.7766	0.13204	0.194454	0.879293	0.711183
Rv3629c	Rv3629c_-_hypothetical_protein	-1.792	-1.61149	0.132416	0.0218056	0.87806	1.66143
Rv0914c	Rv0914c_-_acetyl-CoA_acetyltransferase	-3.138	-3.71566	0.132723	0.710147	0.877053	0.148652
Rv1359	Rv1359_-_transcriptional_regulator	-3.101	-3.54691	0.132734	0.426415	0.877019	0.370168
Rv0402c	Rv0402c_mmpL1_transmembrane_transport_protein_MmpL	1.154	1.12938	0.133293	0.0883766	0.875192	1.05366
IG_Rv3035	#N/A	1.704	0.885798	0.133831	0.210632	0.873445	0.676475
Rv1132	Rv1132_-_hypothetical_protein	-3.312	-2.95867	0.134086	0.141602	0.872615	0.84893
Rv1873	Rv1873_-_hypothetical_protein	-1.058	-0.768006	0.134153	0.0942012	0.872401	1.02594
Rv3272	Rv3272_-_hypothetical_protein	1.398	1.6449	0.134165	0.462649	0.872362	0.334748
Rv1598c	Rv1598c_-_hypothetical_protein	-5.07	-3.79273	0.134419	0.266604	0.871541	0.574133
Rv2769c	Rv2769c_PE27_PE_family_protein	-2.284	-1.52396	0.134701	0.328911	0.87063	0.482921
Rv0181c	Rv0181c_-_hypothetical_protein	-2.466	-2.87644	0.134906	0.206975	0.869969	0.684081
Rv1974	Rv1974_-_hypothetical_protein	-3.237	-2.9867	0.135242	0.497436	0.86889	0.303263
Rv2252	Rv2252_-_diacylglycerol_kinase	-5.325	-3.48152	0.135268	0.424482	0.868804	0.372141
Rv3409c	Rv3409c_choD_cholesterol_oxidase	0.525	0.182589	0.135652	0.432633	0.867574	0.36388
Rv1219c	Rv1219c_-_transcriptional_regulator	-3.36	-4.33788	0.135821	0.398475	0.867033	0.399599
Rv3734c	Rv3734c_-_hypothetical_protein	2.185	1.99878	0.136336	0.134867	0.865388	0.870093
Rv0681	Rv0681_-_TetR_family_transcriptional_regulator	-1.588	-2.35684	0.136585	0.0237568	0.864597	1.62421
Rv0574c	Rv0574c_-_hypothetical_protein	0.205	1.01229	0.136606	0.27738	0.864531	0.556924
Rv2686c	Rv2686c_-_antibiotic_ABC_transporter_transmembrane_protein	-2.139	-1.53053	0.136652	0.751354	0.864383	0.124155
Rv3747	Rv3747_-_hypothetical_protein	-2.077	-1.92213	0.136776	0.242917	0.863989	0.614543
Rv1141c	Rv1141c_echA11_enoyl-CoA_hydratase	-3.739	-1.54972	0.136848	0.534255	0.863763	0.272251
Rv0336	Rv0336_-_hypothetical_protein	-1.651	-2.26279	0.136971	0.186086	0.86337	0.730285
Rv2717c	Rv2717c_-_hypothetical_protein	-2.867	-1.98735	0.137036	0.191799	0.863165	0.717153
Rv3226c	Rv3226c_-_hypothetical_protein	-3.412	-3.49416	0.137078	0.0201082	0.863032	1.69663
Rv0895	Rv0895_-_hypothetical_protein	-0.439	-0.0124444	0.13725	0.194599	0.862488	0.710859
Rv2601	Rv2601_speE_spermidine_synthase	1.081	1.5164	0.137318	0.212453	0.862273	0.672737
Rv3561	Rv3561_fadD3_long-chain-fatty-acid--CoA_ligase	-6.787	-5.1302	0.137563	0.0733191	0.861497	1.13478
Rv0301	Rv0301_-_hypothetical_protein	-2.231	-1.75898	0.137573	0.330137	0.861468	0.481306
Rv1980c	Rv1980c_mpt64_hypothetical_protein	0.929	1.05195	0.137852	0.00872572	0.860586	2.0592
Rv3008	Rv3008_-_hypothetical_protein	-1.982	-1.77643	0.138087	0.252793	0.859848	0.597234
Rv1739c	Rv1739c_-_sulfate_ABC_transporter_transmembrane_protein	-2.338	-1.37811	0.138361	0.0574986	0.858987	1.24034
Rv2226	Rv2226_-_hypothetical_protein	-2.871	0.392153	0.138464	0.102403	0.858662	0.989687
IG_Rv0244c	#N/A	-4.68	-3.78366	0.138492	0.805556	0.858575	0.0939045
Rv3058c	Rv3058c_-_TetR_family_transcriptional_regulator	-1.493	-2.61669	0.138499	0.172153	0.858553	0.764085
Rv0471c	Rv0471c_-_hypothetical_protein	-2.106	-1.87107	0.138649	0.0282249	0.858082	1.54937
Rv2877c	Rv2877c_-_hypothetical_protein	-2.614	-3.62176	0.138683	0.0254232	0.857976	1.59477
Rv0403c	Rv0403c_mmpS1_hypothetical_protein	-2.035	-3.12655	0.138794	0.516638	0.85763	0.286814
IG_Rv0485	#N/A	2.377	2.81848	0.138889	0.412063	0.857332	0.385036
Rv0581	Rv0581_-_hypothetical_protein	-3.379	-2.59789	0.139286	0.130794	0.856093	0.883413
Rv2043c	Rv2043c_pncA_pyrazinamidase	-5.929	-6.25904	0.139652	0.107451	0.854952	0.968788
Rv0390	Rv0390_-_hypothetical_protein	2.138	1.81878	0.139795	0.770785	0.854509	0.113067
Rv1645c	Rv1645c_-_hypothetical_protein	0.008	0.257274	0.139838	0.0836339	0.854375	1.07762
Rv1431	Rv1431_-_hypothetical_protein	-2.362	-1.66928	0.140144	0.139306	0.853426	0.85603
Rv1841c	Rv1841c_-_hypothetical_protein	0.128	-0.138352	0.140156	0.199297	0.853388	0.700498
Rv1207	Rv1207_folP2_dihydropteroate_synthase_2_FolP2	-2.627	-4.99594	0.140234	0.460559	0.853148	0.336715
IG_Rv1511	#N/A	-1.845	-4.28078	0.140411	0.0722511	0.852598	1.14116
Rv0133	Rv0133_-_acetyltransferase	-1.727	-0.663402	0.140648	0.79558	0.851866	0.0993159
Rv2486	Rv2486_echA14_enoyl-CoA_hydratase	0.947	1.64396	0.140991	0.258237	0.850809	0.587981
Rv3796	Rv3796_-_hypothetical_protein	-0.541	0.113954	0.141184	0.213475	0.850214	0.670653
Rv3636	Rv3636_-_transposase	-4.952	-5.801	0.141317	0.461538	0.849806	0.335792
Rv2646	Rv2646_-_integrase	-3.585	-2.81708	0.141342	0.690875	0.849727	0.1606
Rv2368c	Rv2368c_phoH1_phosphate_starvation-inducible_protein_PsiH	2.515	2.52204	0.141523	0.814929	0.849174	0.0888802
Rv0926c	Rv0926c_-_hypothetical_protein	-1.458	-1.10298	0.141525	0.476682	0.849166	0.321772
IG_Rv1814	#N/A	-2.069	-2.16828	0.141705	0.675608	0.848613	0.170305
IG_Rv2206	#N/A	-2.73	-1.33958	0.141746	0.24627	0.848489	0.608589
Rv2290	Rv2290_lppO_lipoprotein_LppO	-4.146	-2.59651	0.142051	0.265969	0.847554	0.575169
Rv0518	Rv0518_-_hypothetical_protein	-3.712	-2.37973	0.142165	0.802855	0.847207	0.0953628
Rv0332	Rv0332_-_hypothetical_protein	-3.627	-2.29668	0.142195	0.319171	0.847117	0.495977
IG_Rv1989c	#N/A	-2.08	-2.05328	0.142257	0.073713	0.846926	1.13246
IG_Rv0455c	#N/A	1.618	1.0727	0.142675	0.38753	0.845651	0.411694
Rv1041c	Rv1041c_-_IS_like-2_transposase	-0.374	-0.0809538	0.142748	0.244096	0.845431	0.612439
Rv2351c	Rv2351c_plcA_membrane-associated_phospholipase_C	-0.832	-0.641178	0.142777	0.212625	0.845342	0.672386
IG_Rv0684	#N/A	-3.468	-4.38741	0.142857	0.224571	0.845098	0.648645
IG_Rv2221c	#N/A	-4.189	-3.85968	0.142857	0.2	0.845098	0.69897
Rv0257	Rv0257_-_hypothetical_protein	-4.494	-3.73143	0.142857	0.448571	0.845098	0.348168
Rv1792	#N/A	-4.804	-4.01229	0.143143	0.118286	0.84423	0.927068
Rv1885c	Rv1885c_-_chorismate_mutase	-2.974	-2.82662	0.143172	0.39937	0.844142	0.398624
Rv2287	Rv2287_yjcE_integral_membrane_transport_protein_YjcE	-2.429	-2.78708	0.143662	0.0786119	0.842658	1.10451
Rv1755c	Rv1755c_plcD_phospholipase_C_4_PLCD	-5.188	-4.97075	0.144006	0.16258	0.84162	0.788933
Rv3507	Rv3507_PE_PGRS53_PE-PGRS_family_protein	-0.235	0.00647136	0.144096	0.545415	0.841349	0.263273
Rv1550	Rv1550_fadD11_fatty-acid--CoA_ligase	2.337	2.04451	0.14426	0.0901735	0.840853	1.04492
IG_Rv0167	#N/A	-4.634	-4.53922	0.144336	0.247704	0.840626	0.606067
Rv2430c	Rv2430c_PPE41_PPE_family_protein	-1.928	-2.14099	0.144477	0.065809	0.840201	1.18171
Rv2893	Rv2893_-_oxidoreductase	-1.797	-0.473529	0.144647	0.201775	0.839692	0.695132
Rv1050	Rv1050_-_oxidoreductase	-4.521	-2.74885	0.144767	0.530521	0.839331	0.275297
Rv2067c	Rv2067c_-_hypothetical_protein	-3.411	-1.51372	0.144846	0.442499	0.839094	0.354088
Rv2874	Rv2874_dipZ_integral_membrane_C-type_cytochrome_biogenesis_protein_DipZ	1.3	1.31507	0.144991	0.452834	0.83866	0.344061
Rv0613c	Rv0613c_-_hypothetical_protein	-2.002	-3.30928	0.145202	0.250245	0.838028	0.601635
Rv1362c	Rv1362c_-_hypothetical_protein	0.413	0.253386	0.145331	0.432019	0.837642	0.364497
Rv0934	Rv0934_pstS1_phosphate_ABC_transporter_substrate-binding_protein	-1.243	-0.722208	0.145516	0.0626692	0.837091	1.20295
Rv1353c	Rv1353c_-_transcriptional_regulator	-5.863	-2.33304	0.145784	0.881549	0.836291	0.0547537
Rv0024	Rv0024_-_protein_P60-related_protein	-1.982	-1.62817	0.145893	0.0859489	0.835966	1.06576
Rv1812c	Rv1812c_-_dehydrogenase	2.197	2.16507	0.146004	0.333366	0.835634	0.477078
Rv0484c	Rv0484c_-_short-chain_type_oxidoreductase	-0.982	-2.45592	0.146061	0.630374	0.835466	0.200402
Rv1403c	Rv1403c_-_methyltransferase	-3.915	-4.66004	0.146291	0.141671	0.834783	0.84872
Rv2027c	Rv2027c_-_histidine_kinase_response_regulator	-2.818	-3.43666	0.146318	0.0511695	0.834702	1.29099
Rv2302	Rv2302_-_hypothetical_protein	-0.731	-1.02062	0.146587	0.173413	0.833904	0.760919
IG_Rv3623	#N/A	-2.814	-3.70587	0.146716	0.285194	0.833522	0.544859
Rv1871c	Rv1871c_-_hypothetical_protein	-4.699	-4.93686	0.147087	0.0396861	0.832426	1.40136
Rv3329	Rv3329_-_hypothetical_protein	-2.377	-3.08664	0.147571	0.136328	0.830998	0.865416
Rv2631	Rv2631_-_hypothetical_protein	-1.842	-3.38892	0.147629	0.148708	0.830829	0.827665
Rv2176	Rv2176_pknL_Ser/Thr_protein_kinase_L	-2.889	-4.87625	0.147644	0.312227	0.830784	0.505529
Rv1726	Rv1726_-_oxidoreductase	0.084	-0.8567	0.147704	0.521227	0.830607	0.282973
Rv2347c	Rv2347c_esxP_ESAT-6_like_protein_ESXP	-2.09	-4.60411	0.147714	0.0357143	0.830578	1.44716
Rv3554	Rv3554_fdxB_electron_transfer_protein_FdxB	-0.747	-1.11364	0.147732	0.133319	0.830526	0.875107
Rv0308	Rv0308_-_hypothetical_protein	-4.071	-2.74785	0.14803	0.441972	0.829649	0.354605
Rv3262	Rv3262_fbiB_F420-0--gamma-glutamyl_ligase	-4.066	-6.13723	0.148082	0.199799	0.829498	0.699407
Rv3097c	Rv3097c_lipY_triacylglycerol_lipase	-1.231	-1.14515	0.148188	0.170041	0.829186	0.769447
Rv3681c	Rv3681c_whiB4_transcriptional_regulatory_protein_WHIB-like_WHIB4	-3.593	-1.11299	0.148455	0.231595	0.828405	0.635271
Rv0083	Rv0083_-_oxidoreductase	-0.272	-0.0374377	0.148514	0.116744	0.828233	0.932766
Rv3705A	Rv3705A_-_hypothetical_protein	-3.214	-1.47971	0.148549	0.29641	0.82813	0.528107
IG_Rv1760	#N/A	-1.804	-2.92528	0.148629	0.293959	0.827898	0.531713
Rv3450c	Rv3450c_-_hypothetical_protein	-3.406	-4.0995	0.148735	0.0918024	0.827587	1.03715
Rv3590c	Rv3590c_PE_PGRS58_PE-PGRS_family_protein	-2.612	-1.31626	0.148761	0.604427	0.827512	0.218656
Rv1245c	Rv1245c_-_short-chain_type_dehydrogenase/reductase	-2.599	-0.981414	0.148774	0.641188	0.827472	0.193014
Rv0385	Rv0385_-_hypothetical_protein	0.172	0.242404	0.148943	0.328661	0.82698	0.483252
Rv2033c	Rv2033c_-_hypothetical_protein	-1.977	-3.545	0.149424	0.673436	0.825581	0.171703
Rv3122	Rv3122_-_hypothetical_protein	-3.076	-3.09583	0.149427	0.243016	0.825572	0.614365
Rv2422	Rv2422_-_hypothetical_protein	-5.025	-4.25912	0.149714	0.554857	0.824737	0.255819
Rv1638	Rv1638_uvrA_excinuclease_ABC_subunit_A	-2.373	-0.859882	0.149735	0.357549	0.824676	0.446664
IG_Rv3880c	#N/A	-1.486	-0.453812	0.149828	0.0790961	0.824406	1.10184
Rv0828c	Rv0828c_-_deaminase	1.894	0.551172	0.149975	0.201755	0.82398	0.695175
Rv0573c	Rv0573c_-_nicotinate_phosphoribosyltransferase	-1.244	-0.267776	0.150239	0.537169	0.823218	0.269889
Rv2694c	Rv2694c_-_hypothetical_protein	-2.189	-7.30574	0.150389	0.287941	0.822784	0.540696
IG_Rv1440	#N/A	-2.415	-1.91795	0.150498	0.883628	0.82247	0.0537307
Rv2880c	Rv2880c_-_hypothetical_protein	0.726	0.437061	0.150627	0.0712326	0.822098	1.14732
IG_Rv0737	#N/A	-3.421	-2.66829	0.150699	0.235361	0.821889	0.628265
IG_Rv2105	#N/A	-2.858	-2.51649	0.150948	0.129395	0.821173	0.888082
Rv3213c	Rv3213c_-_SOJ/PARA-like_protein	-3.215	-3.25094	0.151216	0.371863	0.820403	0.429617
Rv0989c	Rv0989c_grcC2_polyprenyl_synthetase	-3.268	-2.70233	0.151566	0.206601	0.819399	0.684868
Rv0086	Rv0086_hycQ_hydrogenase_HycQ	-4.459	-2.91041	0.151673	0.285897	0.819093	0.54379
Rv3346c	Rv3346c_-_hypothetical_protein	-1.618	-0.87645	0.151818	0.076183	0.818676	1.11814
Rv0499	Rv0499_-_hypothetical_protein	-0.531	-0.91299	0.151948	0.924242	0.818305	0.0342141
Rv1533	Rv1533_-_hypothetical_protein	-3.284	-2.75424	0.152041	0.209416	0.818039	0.678991
Rv2059	Rv2059_-_hypothetical_protein	-1.578	-0.708451	0.152195	0.162255	0.817598	0.789801
Rv1143	Rv1143_mcr_alpha-methylacyl-CoA_racemase	-1.902	-1.05042	0.152254	0.133363	0.817431	0.874964
Rv2025c	Rv2025c_-_hypothetical_protein	-3.215	-3.64251	0.152453	0.116299	0.816863	0.934423
Rv2886c	Rv2886c_-_resolvase	-3.357	-2.1493	0.152485	0.376749	0.816772	0.423948
Rv3700c	Rv3700c_-_hypothetical_protein	-2.399	-3.42355	0.152923	0.128488	0.815527	0.891138
Rv0312	Rv0312_-_hypothetical_protein	1.215	-0.191823	0.153147	0.798628	0.814892	0.0976555
Rv2046	Rv2046_lppI_lipoprotein_LppI	-3.254	-3.44325	0.153504	0.0984678	0.81388	1.00671
Rv3776	Rv3776_-_hypothetical_protein	-1.539	-2.12322	0.153773	0.0469124	0.813119	1.32871
Rv2568c	Rv2568c_-_hypothetical_protein	-3.734	-3.18088	0.154135	0.167162	0.8121	0.776863
Rv2755c	Rv2755c_hsdS.1_type_I_restriction/modification_system_specificity_determinant_HsdS	-4.541	-2.22507	0.154176	0.726118	0.811982	0.138993
Rv0309	Rv0309_-_hypothetical_protein	-3.137	-3.83167	0.154211	0.122358	0.811885	0.912366
Rv1493	Rv1493_mutB_methylmalonyl-CoA_mutase	0.36	-0.11767	0.154265	0.381264	0.811731	0.418774
IG_Rv2711	#N/A	-4.729	-3.39527	0.154286	0.660571	0.811674	0.18008
Rv3498c	Rv3498c_mce4B_MCE-family_protein_MCE4B	1.203	0.422625	0.154327	0.59521	0.811557	0.22533
Rv1701	Rv1701_xerD_site-specific_tyrosine_recombinase_XerD	-7.303	-4.57107	0.154496	0.164895	0.811084	0.782794
Rv1867	Rv1867_-_acetyl-CoA_acetyltransferase	-4.582	-5.03278	0.154662	0.256615	0.810615	0.590718
Rv0576	Rv0576_-_ArsR_family_transcriptional_regulator	-2.939	-3.6628	0.154711	0.238938	0.810478	0.621715
Rv3877	Rv3877_-_transmembrane_protein	1.384	1.2528	0.154926	0.265872	0.809875	0.575327
Rv2407	Rv2407_-_ribonuclease_Z	-3.046	-2.78807	0.155003	0.0492159	0.809659	1.30789
Rv1924c	Rv1924c_-_hypothetical_protein	-4.633	-5.32377	0.15516	0.115228	0.809221	0.938441
Rv1172c	Rv1172c_PE12_PE_family_protein	-2.066	-2.46845	0.155178	0.0129687	0.80917	1.8871
Rv1509	Rv1509_-_hypothetical_protein	-2.444	-3.86042	0.155234	0.295876	0.809014	0.528891
Rv0320	Rv0320_-_hypothetical_protein	-2.724	-3.01915	0.155477	0.0248386	0.808333	1.60487
IG_Rv2458	#N/A	-2.395	-3.37831	0.155506	0.38237	0.808253	0.417516
Rv1548c	Rv1548c_PPE21_PPE_family_protein	0.946	1.21326	0.155555	0.0692657	0.808116	1.15948
Rv0917	Rv0917_betP_glycine_betaine_transport_integral_membrane_protein_BetP	-0.057	-0.258665	0.155988	0.394754	0.806909	0.403674
IG_Rv2356c	#N/A	-1.058	-1.49564	0.156161	0.102036	0.806427	0.991245
Rv2787	Rv2787_-_hypothetical_protein	0.448	1.32523	0.156164	0.0460582	0.806419	1.33669
Rv2990c	Rv2990c_-_hypothetical_protein	-1.947	-2.50918	0.156259	0.42283	0.806154	0.373834
Rv2689c	Rv2689c_-_hypothetical_protein	-2.318	-1.58551	0.156588	0.258727	0.805242	0.587158
Rv3386	Rv3386_-_transposase	-3.515	-2.08827	0.156834	0.88713	0.804561	0.052013
Rv3901c	Rv3901c_-_hypothetical_protein	-1.461	-2.50303	0.156853	0.0761719	0.804508	1.11821
Rv0389	Rv0389_purT_phosphoribosylglycinamide_formyltransferase	-2.376	-3.55931	0.156949	0.157722	0.804241	0.802107
IG_Rv1442	#N/A	-2.129	-1.55331	0.157143	0.357302	0.803705	0.446965
Rv0344c	Rv0344c_lpqJ_lipoprotein_LpqJ	-2.079	-2.75537	0.157474	0.132469	0.802792	0.877884
Rv2313c	Rv2313c_-_hypothetical_protein	-3.152	-3.42819	0.157553	0.123427	0.802574	0.908589
Rv0695	Rv0695_-_hypothetical_protein	-4.558	-2.98767	0.157562	0.164507	0.80255	0.783815
Rv3835	Rv3835_-_hypothetical_protein	1.603	1.2827	0.157714	0.653951	0.80213	0.184455
Rv3516	Rv3516_echA19_enoyl-CoA_hydratase	-3.432	-3.14121	0.157795	0.434705	0.801908	0.361805
Rv2982c	Rv2982c_gpsA_NAD(P)H-dependent_glycerol-3-phosphate_dehydrogenase	-2.191	-4.30288	0.158292	0.10609	0.800541	0.974327
Rv1252c	Rv1252c_lprE_lipoprotein_LprE	0.51	1.02521	0.158364	0.450827	0.800345	0.34599
Rv0610c	Rv0610c_-_hypothetical_protein	-3.345	-2.66547	0.158879	0.569575	0.798934	0.244449
Rv0687	Rv0687_fabG_3-ketoacyl-ACP_reductase	-2.995	-2.51131	0.158983	0.670741	0.798648	0.173445
IG_Rv1646	#N/A	1.351	0.975177	0.159185	0.107841	0.798098	0.967217
Rv0073	Rv0073_-_glutamine_ABC_transporter_ATP-binding_protein	0.348	0.145294	0.159198	0.104414	0.798062	0.98124
Rv0446c	Rv0446c_-_transmembrane_protein	0.337	0.779957	0.159344	0.550748	0.797665	0.259047
Rv1175c	Rv1175c_fadH_NADPH_dependent_2,4-dienoyl-CoA_reductase	-1.607	-1.01752	0.159344	0.485844	0.797664	0.313503
IG_Rv2970A	#N/A	-2.6	-2.89124	0.159533	0.0195195	0.79715	1.70953
Rv1935c	Rv1935c_echA13_enoyl-CoA_hydratase	-5.481	-4.91576	0.159692	0.212917	0.796717	0.671789
Rv1831	Rv1831_-_hypothetical_protein	-3.304	-4.19589	0.159921	0.338889	0.796095	0.469943
Rv0869c	Rv0869c_moaA_molybdenum_cofactor_biosynthesis_protein_A	0.384	-0.644232	0.16013	0.202468	0.795527	0.693643
Rv0844c	Rv0844c_narL_nitrate/nitrite_response_transcriptional_regulatory_protein_NarL	-2.851	-3.41272	0.160349	0.067415	0.794935	1.17124
Rv3087	Rv3087_-_hypothetical_protein	-3.075	-2.57903	0.160384	0.365367	0.794838	0.437271
Rv0198c	Rv0198c_-_zinc_metalloprotease	1.02	1.56691	0.160489	0.517563	0.794555	0.286037
Rv2780	Rv2780_ald_L-alanine_dehydrogenase	2.171	2.56499	0.160545	0.109067	0.794403	0.962308
IG_Rv1508A	#N/A	0.379	-0.138057	0.160754	0.393284	0.793837	0.405294
Rv0281	Rv0281_-_hypothetical_protein	-3.123	-3.06472	0.161183	0.425325	0.79268	0.371279
Rv2606c	Rv2606c_-_pyridoxal_biosynthesis_lyase_PdxS	-3.183	-3.11451	0.1612	0.142713	0.792636	0.845537
Rv1369c	Rv1369c_-_transposase	0.168	0.207328	0.161208	0.192037	0.792614	0.716616
Rv1619	Rv1619_-_hypothetical_protein	-6.388	-2.50151	0.161884	1	0.790797	0
Rv1470	Rv1470_trxA_thioredoxin	-2.84	-1.88876	0.161905	0.843095	0.79074	0.0741234
Rv0519c	Rv0519c_-_hypothetical_protein	-0.565	-2.17585	0.162179	0.0947306	0.790006	1.02351
Rv1754c	Rv1754c_-_hypothetical_protein	-1.339	-1.90791	0.162288	0.022523	0.789713	1.64737
Rv2200c	Rv2200c_ctaC_transmembrane_cytochrome_C_oxidase_subunit_II_CtaC	-5.174	-6.96622	0.162321	0.162331	0.789627	0.7896
Rv3824c	Rv3824c_papA1_polyketide_synthase	-1.772	-1.34806	0.16237	0.157607	0.789493	0.802426
Rv3532	Rv3532_PPE61_PPE_family_protein	-0.639	-0.227	0.162441	0.100442	0.789305	0.998084
Rv1260	Rv1260_-_hypothetical_protein	-3.728	-7.84335	0.162503	0.0108061	0.789139	1.96633
Rv2954c	Rv2954c_-_hypothetical_protein	-0.525	-0.962048	0.162785	0.278256	0.788385	0.555555
Rv1592c	Rv1592c_-_hypothetical_protein	-2.612	-3.77689	0.162833	0.120638	0.788259	0.918515
Rv1339	Rv1339_-_hypothetical_protein	-5.128	-5.52397	0.162865	0.110143	0.788173	0.958042
Rv1766	Rv1766_-_hypothetical_protein	-3.818	-2.61741	0.163	0.271	0.787812	0.567031
Rv3481c	Rv3481c_-_hypothetical_protein	-3.31	-4.09721	0.163046	0.0949825	0.78769	1.02236
Rv2643	Rv2643_arsC_arsenic-transport_integral_membrane_protein_ArsC	0.499	-0.195173	0.163141	0.103228	0.787436	0.986204
Rv1072	Rv1072_-_transmembrane_protein	-5.46	-3.86444	0.16352	0.346614	0.78643	0.460153
Rv1344	Rv1344_-_acyl_carrier_protein	-4.156	-5.38201	0.16357	0.0968853	0.786295	1.01374
Rv2389c	Rv2389c_rpfD_resuscitation-promoting_factor_RpfD	-1.367	-2.28288	0.163733	0.218445	0.785865	0.660658
IG_Rv2025c	#N/A	-2.722	-1.03166	0.163796	0.325954	0.785696	0.486844
Rv1490	Rv1490_-_hypothetical_protein	-2.023	-2.17039	0.163892	0.377288	0.785442	0.423327
Rv3538	Rv3538_-_dehydrogenase	3.17	-4.63069	0.16394	0.265192	0.785314	0.57644
Rv1351	Rv1351_-_hypothetical_protein	-3.631	-2.23044	0.16403	0.426631	0.785076	0.369948
IG_Rv0071	#N/A	-3.591	-3.97056	0.164344	0.330606	0.784246	0.480689
Rv1075c	Rv1075c_-_hypothetical_protein	-0.723	0.153169	0.164574	0.45016	0.783638	0.346633
Rv1165	Rv1165_typA_GTP-binding_translation_elongation_factor_TypA	-1.245	-3.22693	0.164892	0.0822248	0.782801	1.085
Rv2018	Rv2018_-_hypothetical_protein	-5.489	-1.58696	0.164915	0.637974	0.78274	0.195197
IG_Rv1987	#N/A	-1.3	-1.76573	0.16493	0.239128	0.782699	0.621369
Rv1242	Rv1242_-_hypothetical_protein	-2.869	-3.90751	0.164958	0.0312493	0.782625	1.50516
Rv1000c	Rv1000c_-_hypothetical_protein	-1.235	-0.327495	0.16506	0.3289	0.782358	0.482936
IG_Rv1927	#N/A	-1.8	-0.81351	0.165511	0.728615	0.781172	0.137502
IG_Rv2992c	#N/A	-5.727	-0.956997	0.165518	0.409602	0.781155	0.387638
Rv3040c	Rv3040c_-_hypothetical_protein	-7.165	-3.21035	0.165518	0.625438	0.781155	0.203816
Rv3812	Rv3812_PE_PGRS62_PE-PGRS_family_protein	1.542	1.3764	0.165817	0.604878	0.780372	0.218332
Rv0397A	#N/A	-3.504	-4.23702	0.165874	0.304161	0.780221	0.516897
Rv1908c	Rv1908c_katG_catalase-peroxidase-peroxynitritase_T_KATG	-2.054	0.175836	0.165942	0.713052	0.780043	0.146879
Rv0307c	Rv0307c_-_hypothetical_protein	-2.504	-2.38209	0.165959	0.252742	0.78	0.597322
Rv1117	Rv1117_-_hypothetical_protein	-3.846	0.136013	0.166	1	0.779892	0
Rv2857c	Rv2857c_-_short-chain_dehydrogenase	-4.634	-1.81644	0.166177	0.703049	0.77943	0.153014
IG_Rv3858c	#N/A	-4.037	-3.19348	0.166262	0.298342	0.779208	0.525285
Rv3729	Rv3729_-_transferase	-0.184	0.461495	0.16652	0.167539	0.778534	0.775884
Rv2855	Rv2855_mtr_mycothione_reductase	-4.167	-6.24835	0.166636	0.0815781	0.778232	1.08843
IG_Rv1265	#N/A	-4.453	-5.81408	0.166667	0.166667	0.778151	0.778151
Rv0459	Rv0459_-_hypothetical_protein	-4.441	-2.4742	0.166667	0.539683	0.778151	0.267862
Rv1331	Rv1331_clpS_ATP-dependent_Clp_protease_adaptor_protein_ClpS	-8.41	-7.63382	0.166667	0.444444	0.778151	0.352183
Rv1773c	Rv1773c_-_transcriptional_regulator	-2.935	-4.73517	0.16696	0.163701	0.777389	0.785948
IG_Rv0125	#N/A	-4.307	-4.56433	0.167013	0.318182	0.77725	0.497325
Rv0833	Rv0833_PE_PGRS13_PE-PGRS_family_protein	-4.439	-4.56027	0.167059	0.169027	0.777129	0.772045
IG_Rv1925	#N/A	1.728	1.28149	0.167191	0.628176	0.776787	0.201919
Rv1433	Rv1433_-_hypothetical_protein	0.584	0.0607957	0.167895	0.350516	0.774963	0.455292
Rv1958c	Rv1958c_-_hypothetical_protein	-4.095	-2.05327	0.167986	0.447256	0.774728	0.349444
IG_Rv0246	#N/A	-0.978	-0.349898	0.168424	0.867867	0.773596	0.061547
IG_Rv2560	#N/A	-2.92	-4.10127	0.168441	0.404146	0.773551	0.393462
Rv2070c	Rv2070c_cobK_cobalt-precorrin-6x_reductase	-4.023	-4.34921	0.168494	0.067953	0.773416	1.16779
Rv2812	Rv2812_-_transposase	-4.035	-3.57714	0.168943	0.567499	0.77226	0.246035
IG_Rv3770A	#N/A	-5.54	-3.69009	0.169048	1	0.771991	0
Rv0537c	Rv0537c_-_hypothetical_protein	-3.303	-2.31514	0.16908	0.0276127	0.771908	1.55889
Rv3430c	Rv3430c_-_transposase	0.492	0.0867662	0.16965	0.252593	0.770447	0.597579
Rv3263	Rv3263_-_DNA_methylase	1.138	0.865916	0.169695	0.176942	0.770331	0.752169
IG_Rv1089A	#N/A	-3.154	-3.04477	0.169721	0.203307	0.770264	0.691847
Rv3136A	#N/A	-2.006	-1.86411	0.169752	0.0517923	0.770185	1.28573
Rv2319c	Rv2319c_-_hypothetical_protein	-3.467	-2.79458	0.169913	0.701655	0.769773	0.153876
Rv3511	Rv3511_PE_PGRS55_PE-PGRS_family_protein	-1.986	-2.35973	0.169962	0.0471853	0.769647	1.32619
Rv3569c	Rv3569c_bphD_2-hydroxy-6-oxo-6-phenylhexa-2,4-dienoate_hydrolase	-6.548	-7.45222	0.170086	0.166225	0.76933	0.779305
Rv0513	Rv0513_-_transmembrane_protein	-0.643	0.177526	0.170443	0.265734	0.768421	0.575552
Rv1261c	Rv1261c_-_hypothetical_protein	-2.807	-3.51248	0.170615	0.174365	0.767983	0.758541
Rv3855	Rv3855_ethR_TetR_family_transcriptional_regulator	-1.568	-3.10115	0.170722	0.0494045	0.767711	1.30623
IG_Rv3662c	#N/A	1.556	2.73961	0.17091	0.245364	0.767232	0.610189
IG_Rv1736c	#N/A	-3.351	-3.13286	0.171562	0.306253	0.765578	0.513919
Rv1969	Rv1969_mce3D_MCE-family_protein_MCE3D	-3.017	-2.59839	0.171758	0.509873	0.765082	0.292538
Rv2303c	Rv2303c_-_antibiotic-resistance_protein	0.219	-0.92541	0.171817	0.225432	0.764933	0.646985
Rv2021c	Rv2021c_-_transcriptional_regulator	-3.127	-3.61592	0.171818	0.154429	0.764931	0.811271
IG_Rv2358	#N/A	-5.801	-2.72903	0.172222	0.381905	0.763911	0.418045
IG_Rv1072	#N/A	-1.311	-2.20912	0.172249	0.129324	0.763844	0.888321
Rv2542	Rv2542_-_hypothetical_protein	-1.757	-0.961247	0.172404	0.717723	0.763452	0.144043
Rv2095c	Rv2095c_-_hypothetical_protein	-2.242	-1.82676	0.172415	0.114321	0.763425	0.941873
Rv3827c	Rv3827c_-_transposase	-2.874	-3.2171	0.17242	0.353825	0.763411	0.451211
IG_Rv2116	#N/A	-4.126	-2.85698	0.172531	0.921678	0.763132	0.0354206
Rv2314c	Rv2314c_-_hypothetical_protein	-1.861	-0.170061	0.172667	0.285534	0.762791	0.544342
IG_Rv2423	#N/A	-4.454	-4.39076	0.172749	0.166558	0.762585	0.778433
Rv1770	Rv1770_-_hypothetical_protein	-1.404	-2.82424	0.172857	0.112885	0.762312	0.947364
Rv0345	Rv0345_-_hypothetical_protein	-3.071	-4.61629	0.173106	0.0690268	0.761688	1.16098
Rv3575c	Rv3575c_-_LacI_family_transcriptional_regulator	-2.339	-3.9168	0.173461	0.0520326	0.760799	1.28372
Rv1588c	Rv1588c_-_hypothetical_protein	-3.453	-4.36973	0.173543	0.335778	0.760592	0.473948
Rv0578c	Rv0578c_PE_PGRS7_PE-PGRS_family_protein	-2.928	-2.92447	0.173748	0.213855	0.760081	0.66988
Rv2473	Rv2473_-_hypothetical_protein	-3.628	-1.88649	0.173749	0.452192	0.760078	0.344677
Rv0278c	Rv0278c_PE_PGRS3_PE-PGRS_family_protein	0.883	0.895569	0.174161	0.710434	0.759049	0.148476
IG_Rv0116c	#N/A	-4.23	-4.64301	0.174174	0.28038	0.759016	0.552253
IG_Rv2177c	#N/A	-4.542	-4.44371	0.174286	0.109143	0.758738	0.962005
Rv3091	Rv3091_-_hypothetical_protein	0.224	0.404888	0.174622	0.360453	0.757901	0.443151
Rv3714c	Rv3714c_-_hypothetical_protein	-3.443	-2.62292	0.17465	0.469057	0.757831	0.328774
Rv2741	Rv2741_PE_PGRS47_PE-PGRS_family_protein	-1.158	-1.37685	0.174753	0.342688	0.757576	0.465101
Rv3899c	Rv3899c_-_hypothetical_protein	-0.113	0.0612344	0.175526	0.348252	0.755659	0.458106
IG_Rv1328	#N/A	-3.756	-2.7197	0.175606	0.744805	0.75546	0.127957
Rv1057	Rv1057_-_hypothetical_protein	-0.397	-1.18933	0.175933	0.16571	0.754653	0.780652
Rv0625c	Rv0625c_-_transmembrane_protein	0.24	-0.69357	0.175949	0.0363774	0.754613	1.43917
Rv2291	Rv2291_sseB_thiosulfate_sulfurtransferase	0.723	0.298793	0.176718	0.183341	0.752719	0.73674
IG_Rv1368	#N/A	-2.835	-2.92965	0.176753	0.341634	0.752634	0.466439
Rv0267	Rv0267_narU_integral_membrane_nitrite_extrusion_protein_NarU	-1.399	-0.667273	0.176815	0.0664392	0.75248	1.17758
IG_Rv3529c	#N/A	-3.449	-4.70409	0.17702	0.773741	0.751977	0.111404
Rv3557c	Rv3557c_-_TetR_family_transcriptional_regulator	-1.593	-3.40856	0.177463	0.152414	0.750893	0.816974
IG_Rv0258c	#N/A	-3.689	-0.681463	0.178	0.491	0.74958	0.308919
IG_Rv0947c	#N/A	1.044	0.75172	0.178107	0.090699	0.74932	1.0424
IG_Rv1769	#N/A	-2.544	-4.10774	0.178492	0.48381	0.748381	0.315326
Rv0753c	Rv0753c_mmsA_methylmalonate-semialdehyde_dehydrogenase	-1.926	-1.51093	0.178583	0.0762555	0.748161	1.11773
Rv1377c	Rv1377c_-_transferase	-0.427	-0.566994	0.178663	0.296303	0.747965	0.528263
Rv3250c	Rv3250c_rubB_rubredoxin_RubB	-3.402	-1.97793	0.179143	0.552	0.746801	0.258061
IG_Rv0538	#N/A	-3.234	-2.52122	0.179232	0.127624	0.746584	0.894068
Rv0210	Rv0210_-_hypothetical_protein	-3.553	-4.19402	0.179343	0.328756	0.746315	0.483126
Rv0630c	Rv0630c_recB_exonuclease_V_subunit_beta	-1.001	-0.900124	0.179461	0.169761	0.746029	0.770162
Rv3688c	Rv3688c_-_hypothetical_protein	-3.008	-1.72951	0.179461	0.365277	0.746029	0.437377
Rv0848	Rv0848_cysK2_cysteine_synthase_A_CysK2	-0.548	1.18252	0.179732	0.288443	0.745373	0.53994
Rv0229c	Rv0229c_-_hypothetical_protein	-0.571	0.981315	0.179826	0.694472	0.745147	0.158345
Rv1900c	Rv1900c_lipJ_lignin_peroxidase_LIPJ	-3.317	-3.37962	0.179982	0.168717	0.744772	0.772842
Rv1139c	Rv1139c_-_hypothetical_protein	2.904	2.57465	0.180031	0.580057	0.744653	0.23653
Rv0508	Rv0508_-_hypothetical_protein	-0.934	-1.8755	0.180081	0.893874	0.744533	0.0487236
Rv0921	Rv0921_-_resolvase	-3.547	-1.94942	0.180175	0.378322	0.744306	0.422139
Rv1216c	Rv1216c_-_hypothetical_protein	-0.522	-0.45537	0.180335	0.267906	0.74392	0.572018
Rv2885c	Rv2885c_-_transposase	-3.391	-2.30826	0.18082	0.102479	0.742754	0.989365
Rv3900c	Rv3900c_-_hypothetical_protein	1.016	0.222069	0.180867	0.0433565	0.74264	1.36295
Rv0593	Rv0593_lprL_MCE-family_lipoprotein_LprL	-4.337	-3.35529	0.181456	0.388824	0.74123	0.410247
Rv3216	Rv3216_-_acetyltransferase	-2.466	-1.99052	0.181503	0.385087	0.741116	0.414441
Rv2052c	Rv2052c_-_hypothetical_protein	0.261	-2.22722	0.181698	0.15487	0.740649	0.810033
Rv3642c	Rv3642c_-_hypothetical_protein	-2.903	-3.15381	0.181714	0.532	0.740611	0.274088
Rv2577	Rv2577_-_hypothetical_protein	0.882	0.069636	0.181741	0.28418	0.740546	0.546406
Rv1218c	Rv1218c_-_tetronasin_ABC_transporter_ATP-binding_protein	-3.98	-1.9625	0.181818	0.693939	0.740363	0.158678
Rv0633c	Rv0633c_-_hypothetical_protein	-1.175	-0.362268	0.181886	0.448483	0.7402	0.348254
Rv0515	Rv0515_-_hypothetical_protein	-1.809	-2.33161	0.18195	0.089514	0.740048	1.04811
Rv1704c	Rv1704c_cycA_D-serine/alanine/glycine_transporter_protein_CycA	-2.065	-2.61135	0.182741	0.0762321	0.738163	1.11786
IG_Rv1633	#N/A	-3.335	-3.94942	0.182844	0.353846	0.73792	0.451186
Rv1257c	Rv1257c_-_oxidoreductase	-2.938	-1.49387	0.182881	0.164275	0.737831	0.784428
Rv2408	Rv2408_PE24_PE_family_protein	-2.634	-3.22374	0.183104	0.20057	0.737302	0.697733
Rv1665	Rv1665_pks11_chalcone_synthase	-2.966	-4.13505	0.183338	0.0802292	0.736748	1.09567
Rv2012	Rv2012_-_hypothetical_protein	-2.727	-3.04761	0.183358	0.492386	0.736699	0.307694
Rv3092c	Rv3092c_-_hypothetical_protein	1.409	1.29296	0.183864	0.285246	0.735503	0.544781
Rv2127	Rv2127_ansP1_L-asparagine_permease_ansP1	-1.837	-1.80195	0.183947	0.0808289	0.735308	1.09243
Rv1666c	Rv1666c_cyp139_cytochrome_P450_139_CYP139	-0.98	-0.479438	0.183954	0.0358384	0.735292	1.44565
Rv0103c	Rv0103c_ctpB_cation-transporter_P-type_ATPase_B	-0.273	-0.0340494	0.184162	0.105408	0.734799	0.977127
Rv3633	Rv3633_-_hypothetical_protein	-2.662	-3.41686	0.18432	0.0202147	0.734427	1.69433
Rv2089c	Rv2089c_pepE_dipeptidase_PepE	-1.016	-2.16361	0.184349	0.585881	0.73436	0.232191
Rv3406	Rv3406_-_dioxygenase	-3.335	-2.75926	0.184557	0.191963	0.733871	0.716783
IG_Rv0756c	#N/A	-0.395	-0.401139	0.184726	0.214645	0.733472	0.66828
Rv0783c	Rv0783c_emrB_multidrug_resistance_integral_membrane_efflux_protein_EmrB	-1.061	-0.934469	0.185082	0.690523	0.732635	0.160822
IG_Rv1808	#N/A	0.4	-0.125677	0.185262	0.310904	0.732213	0.507374
IG_Rv3617	#N/A	-3.284	-2.5373	0.185358	0.22469	0.731989	0.648416
Rv2513	Rv2513_-_hypothetical_protein	1.101	0.136989	0.185781	0.520127	0.730999	0.28389
Rv1001	Rv1001_arcA_arginine_deiminase	-2.519	-3.50749	0.185895	0.0349718	0.730731	1.45628
Rv2765	Rv2765_-_hypothetical_protein	-3.018	-3.03173	0.186294	0.0257485	0.729801	1.58925
Rv2884	Rv2884_-_transcriptional_regulator	-2.522	-2.41753	0.186514	0.102441	0.729289	0.989525
Rv3180c	Rv3180c_-_hypothetical_protein	-3.347	-3.87754	0.186667	0.22	0.728933	0.657577
Rv2964	Rv2964_purU_formyltetrahydrofolate_deformylase	-0.523	0.214151	0.187314	0.426873	0.72743	0.369701
Rv2032	Rv2032_acg_hypothetical_protein	-4.831	-2.80541	0.187446	0.734769	0.727124	0.133849
IG_Rv1180	#N/A	-2.318	-1.83846	0.187695	0.375544	0.726547	0.425339
Rv0971c	Rv0971c_echA7_enoyl-CoA_hydratase	-3.444	-5.77172	0.18845	0.542552	0.724804	0.265558
Rv2471	Rv2471_aglA_alpha-glucosidase	-3.09	-2.78491	0.188746	0.764744	0.724123	0.116484
Rv2289	Rv2289_cdh_CDP-diacylglycerol_pyrophosphatase	1.089	0.927759	0.188755	0.213116	0.724102	0.671384
Rv2077A	Rv2077A_-_hypothetical_protein	-2.638	-2.05448	0.188794	0.291221	0.724012	0.535777
Rv1804c	Rv1804c_-_hypothetical_protein	-3.265	-4.7553	0.188991	0.0700181	0.723558	1.15479
Rv0522	Rv0522_gabP_GABA_permease	0.25	0.364217	0.189117	0.130835	0.723268	0.883276
Rv1031	Rv1031_kdpC_potassium-transporting_ATPase_subunit_C	0.864	0.693612	0.189438	0.528801	0.722533	0.276708
Rv2933	Rv2933_ppsC_phenolpthiocerol_synthesis_type-I_polyketide_synthase_PPSC	0.668	0.509401	0.18955	0.366226	0.722275	0.436251
Rv0470c	Rv0470c_pcaA_mycolic_acid_synthase	1.014	0.649848	0.189579	0.0399998	0.72221	1.39794
Rv1731	Rv1731_gabD2_succinate-semialdehyde_dehydrogenase	-2.822	-2.83046	0.189754	0.0948745	0.721809	1.02285
Rv1272c	Rv1272c_-_drugs-transport_transmembrane_ATP-binding_protein_ABC_transporter	2.173	3.54739	0.189799	0.410046	0.721707	0.387168
Rv1210	Rv1210_tagA_DNA-3-methyladenine_glycosylase_I	-0.974	-2.26709	0.189997	0.0316317	0.721254	1.49988
Rv2807	Rv2807_-_hypothetical_protein	-3.801	-2.65736	0.190344	0.0965924	0.720462	1.01506
IG_Rv1510	#N/A	1.344	0.954819	0.191017	0.238009	0.718927	0.623407
Rv1517	Rv1517_-_hypothetical_protein	-3.008	-3.42141	0.191028	0.286043	0.718902	0.543569
Rv0439c	Rv0439c_-_short-chain_dehydrogenase	-2.177	-0.185946	0.191403	0.196379	0.718051	0.706905
Rv1128c	Rv1128c_-_hypothetical_protein	-4.127	-2.91231	0.191416	0.549129	0.718021	0.260325
Rv2076c	Rv2076c_-_hypothetical_protein	-4.415	-2.02464	0.191429	0.508593	0.717993	0.29363
Rv3130c	Rv3130c_tgs1_triacylglycerol_synthase	-1.914	-2.79709	0.191477	0.592391	0.717884	0.227392
IG_Rv1087A	#N/A	-4.461	-3.622	0.191667	0.507937	0.717453	0.294191
Rv2339	Rv2339_mmpL9_transmembrane_transport_protein_MmpL9	0.548	0.671138	0.191931	0.29787	0.716855	0.525973
Rv1043c	Rv1043c_-_hypothetical_protein	-2.514	-2.67811	0.192017	0.126102	0.716659	0.899277
Rv3086	Rv3086_adhD_zinc-type_alcohol_dehydrogenase_AdhD	-3.131	-3.30425	0.192063	0.127213	0.716556	0.895468
Rv2249c	Rv2249c_glpD1_glycerol-3-phosphate_dehydrogenase	-1.368	-6.87239	0.192301	0.138511	0.716019	0.858514
Rv2403c	Rv2403c_lppR_lipoprotein_LppR	-3.866	-2.27247	0.192308	0.712168	0.716003	0.147418
Rv0872c	Rv0872c_PE_PGRS15_PE-PGRS_family_protein	-1.352	-0.145581	0.192531	0.4403	0.715499	0.356252
Rv2521	Rv2521_bcp_bacterioferritin_comigratory_protein_BCP	-2.575	-1.99261	0.192653	0.390928	0.715224	0.407903
Rv0405	Rv0405_pks6_membrane_bound_polyketide_synthase	-1.721	-2.86157	0.19272	0.0480064	0.715072	1.3187
IG_Rv2108	#N/A	-3.578	-4.99153	0.192857	0.491667	0.714764	0.308329
Rv2691	Rv2691_ceoB_TRK_system_potassium_uptake_protein_CEOB	-1.46	-2.72072	0.193026	0.201824	0.714384	0.695028
IG_Rv1787	#N/A	-1.468	-1.01227	0.193173	0.221578	0.714054	0.654473
IG_Rv3004	#N/A	-1.353	-1.97616	0.193211	0.176043	0.713968	0.754381
Rv2234	Rv2234_ptpA_phosphotyrosine_protein_phosphatase	-4.597	-4.16295	0.193531	0.706294	0.713248	0.151015
Rv1637c	Rv1637c_-_hypothetical_protein	-2.385	-3.1915	0.193592	0.165031	0.713113	0.782434
Rv3777	Rv3777_-_oxidoreductase	-3.303	-2.17147	0.193977	0.440808	0.71225	0.355751
IG_Rv2178c	#N/A	-4.311	-4.32473	0.19407	0.307201	0.712042	0.512577
Rv0941c	Rv0941c_-_hypothetical_protein	-4.155	-3.61805	0.1941	0.594824	0.711975	0.225612
Rv1045	Rv1045_-_hypothetical_protein	-2.442	-2.89882	0.194194	0.247273	0.711765	0.606823
Rv0798c	Rv0798c_cfp29_hypothetical_protein	-2.994	-2.99941	0.194286	0.157522	0.711559	0.80266
Rv0693	Rv0693_pqqE_coenzyme_PQQ_synthesis_protein_E	1.156	1.34433	0.19435	0.213026	0.711416	0.671568
Rv2030c	Rv2030c_-_hypothetical_protein	-0.024	-0.740691	0.194407	0.540378	0.711289	0.267302
Rv2333c	Rv2333c_-_integral_membrane_transport_protein	-2.225	-1.27757	0.194919	0.0470799	0.710146	1.32716
Rv2873	Rv2873_mpt83_cell_surface_lipoprotein_mpt83_(lipoprotein_P23)	-3.29	-3.21656	0.195055	0.183678	0.709842	0.735943
Rv2896c	Rv2896c_-_hypothetical_protein	-3.097	-3.32086	0.195124	0.0521174	0.709688	1.28302
IG_Rv2793c	#N/A	-6.533	-2.53261	0.195455	0.142879	0.708954	0.845032
Rv0329c	Rv0329c_-_hypothetical_protein	-4.554	-4.06219	0.195511	0.676923	0.708828	0.169461
Rv3698	Rv3698_-_hypothetical_protein	1.517	2.26404	0.19598	0.408871	0.707789	0.388414
Rv2278	Rv2278_-_transposase	-2.926	-2.59431	0.196	0.38	0.707744	0.420216
Rv3505	Rv3505_fadE27_acyl-CoA_dehydrogenase	-3.886	-5.95774	0.196054	0.0828552	0.707624	1.08168
Rv0676c	Rv0676c_mmpL5_transmembrane_transport_protein_MmpL5	-0.402	-1.81824	0.196261	0.0584031	0.707166	1.23356
IG_Rv3062	#N/A	-3.861	-1.73348	0.196458	0.455994	0.706729	0.341041
Rv3353c	Rv3353c_-_hypothetical_protein	-3.67	-1.95045	0.19671	0.248593	0.706174	0.604511
Rv2414c	Rv2414c_-_hypothetical_protein	-3.508	-3.26704	0.196775	0.86172	0.706029	0.064634
Rv1870c	Rv1870c_-_hypothetical_protein	-5.188	-5.93139	0.196796	0.0370471	0.705984	1.43125
Rv1842c	Rv1842c_-_hypothetical_protein	-0.573	-2.57836	0.197492	0.0357679	0.704451	1.44651
Rv1228	Rv1228_lpqX_lipoprotein_LpqX	-1.952	-1.5651	0.197765	0.442644	0.703851	0.353945
Rv2077c	Rv2077c_-_transmembrane_protein	2.507	1.85726	0.197812	0.15104	0.703748	0.820909
Rv1131	Rv1131_gltA1_citrate_synthase	-4.16	-5.25796	0.197973	0.230382	0.703394	0.637551
IG_Rv1491c	#N/A	2.48	2.29912	0.19848	0.305436	0.702283	0.51508
Rv1743	Rv1743_pknE_Ser/Thr_protein_kinase_E	-1.417	-2.51699	0.198698	0.0308602	0.701807	1.5106
Rv1428c	Rv1428c_-_hypothetical_protein	2.358	2.47043	0.198765	0.464742	0.701659	0.332788
Rv3478	Rv3478_PPE60_PE_family_protein	-0.443	-0.980955	0.198864	0.129759	0.701444	0.886862
Rv3685c	Rv3685c_cyp137_cytochrome_P450_137	-2.371	-3.00043	0.19891	0.0599813	0.701344	1.22198
Rv3419c	Rv3419c_gcp_DNA-binding/iron_metalloprotein/AP_endonuclease	-2.4	-3.32518	0.198959	0.221588	0.701235	0.654453
IG_Rv0610c	#N/A	-1.989	-2.78454	0.199051	0.288614	0.701036	0.539682
IG_Rv1027c	#N/A	-2.742	-2.11188	0.19912	0.480565	0.700886	0.318247
Rv2671	Rv2671_ribD_hypothetical_protein	1.598	1.11774	0.19927	0.46419	0.700559	0.333304
Rv1195	Rv1195_PE13_PE_family_protein	-1.61	-1.96358	0.199286	0.334683	0.700524	0.475367
Rv1553	Rv1553_frdB_fumarate_reductase_iron-sulfur_subunit_FrdB	-0.553	-0.693992	0.199586	0.214796	0.69987	0.667974
IG_Rv0110	#N/A	-5.04	-3.53456	0.2	0.199714	0.69897	0.699591
Rv3654c	Rv3654c_-_hypothetical_protein	-5.724	-3.27587	0.2	0.537641	0.69897	0.269508
Rv0138	Rv0138_-_hypothetical_protein	-1.55	-0.903348	0.200181	0.185326	0.698578	0.732063
Rv0491	Rv0491_regX3_two_component_sensory_transduction_protein_RegX3	-0.262	-3.1525	0.200287	0.071914	0.698347	1.14319
Rv0919	Rv0919_-_hypothetical_protein	-2.759	-3.48494	0.200746	0.0791977	0.697354	1.10129
Rv3405c	Rv3405c_-_transcriptional_regulator	-0.239	0.0186912	0.2015	0.49485	0.695724	0.305526
Rv0539	Rv0539_-_dolichyl-phosphate_sugar_synthase	-3.503	-2.63616	0.201515	0.484545	0.695692	0.314665
Rv3826	Rv3826_fadD23_acyl-CoA_synthetase	1.289	1.418	0.201796	0.715903	0.695088	0.145146
Rv1029	Rv1029_kdpA_potassium-transporting_ATPase_subunit_A	-2.09	-3.33617	0.202481	0.045492	0.693615	1.34206
Rv0766c	Rv0766c_cyp123_cytochrome_P450_123	0.028	1.3899	0.202526	0.459233	0.693519	0.337967
IG_Rv2280	#N/A	-3.282	-3.18273	0.202814	0.31487	0.692902	0.501869
Rv1793	Rv1793_esxN_ESAT-6_like_protein_ESXN	-0.005	-0.486179	0.203333	0.698485	0.691791	0.155843
Rv1239c	Rv1239c_corA_magnesium/cobalt_transporter_CorA	1.397	0.796742	0.203383	0.331346	0.691685	0.479718
Rv1230c	Rv1230c_-_hypothetical_protein	-2.901	-3.34456	0.203546	0.228293	0.691336	0.641508
IG_Rv0280	#N/A	-3.587	-2.61438	0.203652	0.456802	0.691112	0.340272
Rv0220	Rv0220_lipC_esterase	1.171	0.839168	0.20367	0.574085	0.691072	0.241024
Rv2065	Rv2065_cobH_precorrin-8X_methylmutase	-4.832	-1.63614	0.203692	0.100047	0.691025	0.999798
Rv0973c	Rv0973c_accA2_acetyl-coenzyme_A_carboxylase_subunit_alpha	-3.583	-4.45556	0.203837	0.248198	0.690717	0.605201
IG_Rv3675	#N/A	-2.711	1.73349	0.204	0.654286	0.69037	0.184233
Rv2261c	Rv2261c_-_hypothetical_protein	-2.713	-2.8453	0.204199	0.143983	0.689946	0.84169
IG_Rv3477	#N/A	-3.594	-3.34504	0.204404	0.158303	0.689511	0.800511
Rv0272c	Rv0272c_-_hypothetical_protein	-3.273	-3.8614	0.204451	0.824825	0.689411	0.0836383
Rv3370c	Rv3370c_dnaE2_error-prone_DNA_polymerase	1.091	1.22453	0.204631	0.158159	0.689028	0.800906
Rv3298c	Rv3298c_lpqC_esterase	-1.635	-1.95208	0.204715	0.128485	0.688851	0.891147
IG_Rv2921c	#N/A	-4.34	-4.58473	0.205556	1	0.687071	0
Rv3485c	Rv3485c_-_short-chain_dehydrogenase	-3.069	-1.73255	0.205789	0.349264	0.686579	0.456846
IG_Rv2634c	#N/A	-5.392	-4.80256	0.205882	0.616	0.686381	0.210419
Rv3768	Rv3768_-_hypothetical_protein	-3.397	-1.61037	0.205923	0.744469	0.686295	0.128153
Rv1439c	Rv1439c_-_hypothetical_protein	-2.325	-1.12213	0.20595	0.45458	0.686238	0.342389
IG_Rv1840c	#N/A	-5.755	-3.81128	0.206061	0.0881818	0.686005	1.05462
Rv1105	Rv1105_-_hypothetical_protein	0.445	-0.358992	0.206082	1	0.68596	0
Rv3311	Rv3311_-_hypothetical_protein	-2.019	-3.10443	0.206294	0.33482	0.685513	0.475188
Rv2267c	Rv2267c_-_hypothetical_protein	0.819	0.378914	0.206486	0.120928	0.68511	0.917472
Rv1628c	Rv1628c_-_hypothetical_protein	-1.831	-2.53518	0.206503	0.552832	0.685073	0.257407
Rv0923c	Rv0923c_-_hypothetical_protein	-2.006	-2.67281	0.20679	0.368013	0.684471	0.434137
Rv2496c	Rv2496c_pdhB_pyruvate_dehydrogenase_E1_subunit_beta	-2.249	-4.39911	0.206998	0.924153	0.684034	0.0342562
Rv2227	Rv2227_-_hypothetical_protein	-2.614	0.394008	0.207431	0.697613	0.683127	0.156385
IG_Rv2310	#N/A	-0.981	-1.84731	0.207618	0.196558	0.682735	0.70651
IG_Rv1528c	#N/A	-0.625	-0.561816	0.20839	0.198395	0.681124	0.702469
IG_Rv0279c	#N/A	-1.142	-1.95699	0.208571	0.132	0.680745	0.879426
IG_Rv3698	#N/A	1.447	2.08245	0.208831	0.81974	0.680205	0.0863237
Rv3717	Rv3717_-_hypothetical_protein	-3.929	-3.43752	0.208865	0.0635608	0.680134	1.19681
Rv2514c	Rv2514c_-_hypothetical_protein	-3.197	-3.23388	0.209091	0.323485	0.679665	0.490146
Rv1453	Rv1453_-_transcriptional_activator_protein	-1.846	-1.64322	0.209144	0.0388215	0.679555	1.41093
Rv0274	Rv0274_-_hypothetical_protein	-3.651	-0.509584	0.20936	0.838634	0.679106	0.0764274
Rv0498	Rv0498_-_hypothetical_protein	-3.89	-2.26441	0.209404	0.30708	0.679015	0.512748
IG_Rv0711	#N/A	-1.84	-3.18054	0.209762	0.739683	0.678273	0.130955
Rv0310c	Rv0310c_-_hypothetical_protein	2.793	1.98574	0.209763	0.898741	0.678272	0.0463654
Rv3380c	Rv3380c_-_transposase	0.442	0.533847	0.210105	0.134834	0.677564	0.870199
IG_Rv2209	#N/A	-2.52	-2.82936	0.210152	0.208896	0.677467	0.68007
Rv3463	Rv3463_-_hypothetical_protein	1.005	0.78965	0.210296	0.519721	0.677169	0.28423
Rv2120c	Rv2120c_-_hypothetical_protein	-2.833	-5.19351	0.210909	0.340423	0.675905	0.467982
IG_Rv3682	#N/A	-2.452	-1.32437	0.211018	0.20971	0.67568	0.678382
Rv3020c	Rv3020c_esxS_Esat-6_like_protein_esxS	-4.738	-2.42851	0.211176	0.797412	0.675354	0.0983174
Rv0530A	#N/A	-1.794	-1.76649	0.211421	0.0399445	0.674851	1.39854
Rv3016	Rv3016_lpqA_lipoprotein_LpqA	0.443	0.638961	0.211508	0.95044	0.674673	0.0220752
Rv1238	Rv1238_sugC_sugar-transport_ATP-binding_protein_ABC_transporter_SugC	-0.051	1.05487	0.211925	0.759022	0.673819	0.119746
Rv1280c	Rv1280c_oppA_peptide_ABC_transporter_substrate-binding_protein	-0.736	-0.597687	0.211936	0.398384	0.673796	0.399699
Rv2354	Rv2354_-_transposase	-2.968	-2.30052	0.212	0.372	0.673664	0.429457
IG_Rv1830	#N/A	-2.993	-2.97676	0.212302	0.0755006	0.673047	1.12205
Rv0751c	Rv0751c_mmsB_3-hydroxyisobutyrate_dehydrogenase	-2.45	-1.34089	0.212513	0.30041	0.672615	0.522285
Rv2712c	Rv2712c_-_hypothetical_protein	-1.925	-1.73911	0.212572	0.395692	0.672494	0.402643
Rv1061	Rv1061_-_hypothetical_protein	1.597	0.892255	0.212806	0.327029	0.672015	0.485414
Rv1193	Rv1193_fadD36_acyl-CoA_synthetase	-0.639	-0.593723	0.212821	0.385857	0.671985	0.413573
Rv2591	Rv2591_PE_PGRS44_PE-PGRS_family_protein	-1.88	-2.22917	0.213384	0.39853	0.670839	0.399539
IG_Rv0452	#N/A	1.381	0.981772	0.213881	0.159322	0.669828	0.797724
IG_Rv1234	#N/A	-2.877	-5.95303	0.214	0.5	0.669586	0.30103
Rv0712	Rv0712_-_hypothetical_protein	-3.84	-6.0575	0.214063	0.0475977	0.669459	1.32241
IG_Rv3024c	#N/A	-2.92	-1.35583	0.214307	0.177143	0.668963	0.751676
Rv0813c	Rv0813c_-_hypothetical_protein	-2.562	-3.45583	0.214613	0.18128	0.668344	0.741649
Rv0908	Rv0908_ctpE_metal_cation_transporter_ATPase_P-type_CtpE	0.407	-0.30404	0.214884	0.381767	0.667795	0.418202
IG_Rv3334	#N/A	-3.34	-4.38346	0.215043	0.0307792	0.667474	1.51174
IG_Rv3221A	#N/A	-1.054	0.0417336	0.215129	0.455179	0.667301	0.341818
Rv3286c	Rv3286c_sigF_RNA_polymerase_sigma_factor_SigF	1.201	2.59955	0.215316	0.487074	0.666925	0.312405
Rv1896c	Rv1896c_-_hypothetical_protein	-2.879	-3.11352	0.215332	0.533719	0.666892	0.272687
Rv0762c	Rv0762c_-_hypothetical_protein	-2.331	-1.48982	0.21586	0.651303	0.665829	0.186217
Rv1033c	Rv1033c_trcR_two_component_transcriptional_regulator_TRCR	-1.729	-1.32631	0.215896	0.249464	0.665755	0.602992
Rv3589	Rv3589_mutY_adenine_glycosylase_MutY	-0.555	-2.18671	0.216174	0.331086	0.665196	0.480059
Rv2803	Rv2803_-_hypothetical_protein	0.526	1.41586	0.216457	0.261527	0.664629	0.582484
Rv1563c	Rv1563c_treY_malto-oligosyltrehalose_synthase	-5.028	-4.06278	0.216764	0.386378	0.664013	0.412988
Rv2517c	Rv2517c_-_hypothetical_protein	-3.177	-0.615035	0.216783	0.629196	0.663974	0.201214
Rv1698	Rv1698_-_hypothetical_protein	-3.203	-4.44079	0.216929	0.355967	0.663682	0.44859
Rv3648c	Rv3648c_cspA_cold_shock_protein_A	-4.03	-4.26009	0.217063	0.160873	0.663413	0.793517
Rv1523	Rv1523_-_methyltransferase	-2.618	-2.02397	0.217414	0.327666	0.662712	0.484569
Rv3447c	Rv3447c_-_hypothetical_protein	-2.418	-2.7635	0.217551	0.296577	0.662439	0.527863
Rv1545	Rv1545_-_hypothetical_protein	-3.801	-2.64239	0.218	0.5	0.661544	0.30103
Rv0342	Rv0342_iniA_isoniazid_inductible_gene_protein_INIA	-1.233	-1.44461	0.218125	0.326702	0.661295	0.485848
Rv0521	Rv0521_-_hypothetical_protein	-4.576	-0.487717	0.218182	0.991818	0.661181	0.00356793
IG_Rv1817	#N/A	0.594	0.348723	0.218226	0.296569	0.661093	0.527875
IG_Rv3511	#N/A	-2.714	-4.21804	0.218535	0.482584	0.66048	0.316427
Rv3007c	Rv3007c_-_oxidoreductase	-2.38	-2.76681	0.218679	0.0488836	0.660193	1.31084
Rv2458	Rv2458_mmuM_homocysteine_methyltransferase	-1.516	-2.14459	0.218893	0.0351402	0.659768	1.4542
Rv3328c	Rv3328c_sigJ_RNA_polymerase_sigma_factor_SigJ	-1.01	-3.05573	0.219262	0.203045	0.659037	0.692407
Rv2778c	Rv2778c_-_hypothetical_protein	-2.559	-3.42494	0.219276	0.131428	0.659008	0.881313
Rv3639c	Rv3639c_-_hypothetical_protein	2.668	2.07189	0.219484	0.918118	0.658597	0.0371017
Rv3277	Rv3277_-_transmembrane_protein	-3.525	#NUM!	0.219492	1	0.658582	0
Rv2759c	Rv2759c_-_hypothetical_protein	-2.8	-2.7834	0.219769	0.116995	0.658033	0.931831
IG_Rv3135	#N/A	-1.828	-1.96408	0.220151	0.0913572	0.657279	1.03926
Rv1373	Rv1373_-_glycolipid_sulfotransferase	1.206	1.50606	0.220202	0.0408287	0.657179	1.38903
IG_Rv0379	#N/A	-3.649	-4.41618	0.220571	0.320571	0.656451	0.494075
Rv1758	Rv1758_cut1_cutinase	-3.042	-3.63386	0.220611	0.337162	0.656373	0.472162
Rv1844c	Rv1844c_gnd1_6-phosphogluconate_dehydrogenase	0.228	0.869225	0.220807	0.235285	0.655987	0.628406
Rv3390	Rv3390_lpqD_lipoprotein_LpqD	0.84	1.08863	0.221073	0.299212	0.655464	0.524021
IG_Rv3050c	#N/A	-2.746	-2.79263	0.221714	0.670857	0.654206	0.17337
Rv1197	Rv1197_esxK_Esat-6_like_protein_esxK	-5.346	-4.69099	0.222	0.1	0.653647	1
IG_Rv2951c	#N/A	-0.836	-0.853827	0.222075	0.333713	0.6535	0.476626
Rv2718c	Rv2718c_nrdR_transcriptional_regulator_NrdR	-4.656	-2.33532	0.222154	0.434256	0.653346	0.362254
Rv1742	Rv1742_-_hypothetical_protein	-0.907	-1.56629	0.222555	0.220627	0.652562	0.656341
Rv1147	Rv1147_-_hypothetical_protein	-1.661	0.934625	0.222721	0.307233	0.652239	0.512532
IG_Rv1140	#N/A	-0.48	0.707706	0.223078	0.745142	0.651543	0.127761
Rv2584c	Rv2584c_apt_adenine_phosphoribosyltransferase	-0.657	-1.50116	0.223172	0.118931	0.65136	0.924705
IG_Rv0754	#N/A	-3.557	-2.57799	0.223176	0.657919	0.651352	0.181828
Rv1528c	Rv1528c_papA4_polyketide_synthase	-4.442	-3.38256	0.223636	0.135198	0.650458	0.869029
Rv1954A	#N/A	-3.709	-3.1192	0.223651	0.373968	0.65043	0.427165
Rv3506	Rv3506_fadD17_acyl-CoA_synthetase	0.193	0.592819	0.223767	0.375557	0.650204	0.425325
Rv0233	Rv0233_nrdB_ribonucleotide-diphosphate_reductase_subunit_beta	-3.156	-4.41837	0.223906	0.111228	0.649933	0.953785
Rv0464c	Rv0464c_-_hypothetical_protein	-1.283	-0.670302	0.224467	0.0712644	0.648848	1.14713
Rv0673	Rv0673_echA4_enoyl-CoA_hydratase	-1.999	-3.41343	0.224596	0.397176	0.648599	0.401016
Rv0950c	Rv0950c_-_hypothetical_protein	1.348	1.51476	0.224658	0.587442	0.648478	0.231035
Rv3605c	Rv3605c_-_hypothetical_protein	-2.916	-3.52621	0.224779	0.725385	0.648245	0.139432
Rv0692	Rv0692_-_hypothetical_protein	-3.984	-2.54572	0.224848	0.424242	0.64811	0.372386
IG_Rv2734	#N/A	1.579	1.06081	0.224866	0.143223	0.648076	0.843988
Rv1250	Rv1250_-_drug-transport_integral_membrane_protein	-2.827	-1.81811	0.225114	0.24717	0.647597	0.607004
IG_Rv1568	#N/A	-3.544	-1.67354	0.225249	0.7925	0.647337	0.101001
Rv0962c	Rv0962c_lprP_lipoprotein_LprP	-3.505	-2.8509	0.225271	0.549448	0.647294	0.260073
Rv2940c	Rv2940c_mas_multifunctional_mycocerosic_acid_synthase_membrane-associated_MAS	0.64	0.480616	0.225467	0.43688	0.646917	0.359638
Rv0516c	Rv0516c_-_hypothetical_protein	-1.001	-0.218154	0.226116	0.287969	0.645669	0.540654
IG_Rv0816c	#N/A	-1.341	-0.101664	0.226784	0.401877	0.644388	0.395907
Rv1185c	Rv1185c_fadD21_acyl-CoA_synthetase	-0.423	-0.112654	0.226987	0.187455	0.643999	0.727103
Rv1544	Rv1544_-_ketoacyl_reductase	-3.043	-2.36488	0.227194	0.320607	0.643603	0.494027
Rv3120	Rv3120_-_hypothetical_protein	-0.647	1.01384	0.227248	0.403135	0.6435	0.394549
Rv2090	Rv2090_-_5'-3'_exonuclease	2.56	2.46591	0.228147	0.374099	0.641786	0.427013
Rv0945	Rv0945_-_short-chain_dehydrogenase	-3.582	-3.35382	0.228379	0.23421	0.641343	0.630395
IG_Rv2055c	#N/A	-3.646	-0.978085	0.228571	0.514857	0.640978	0.288313
Rv2544	Rv2544_lppB_lipoprotein_LppB	-2.026	-1.20383	0.228643	0.320039	0.640842	0.494797
IG_Rv0237	#N/A	-3.614	-3.15472	0.228776	0.706294	0.640589	0.151015
Rv1148c	Rv1148c_-_hypothetical_protein	-0.512	-1.2354	0.228953	0.430924	0.640254	0.3656
Rv1111c	Rv1111c_-_hypothetical_protein	-1.316	0.804094	0.229058	0.537146	0.640055	0.269908
Rv3888c	Rv3888c_-_hypothetical_protein	-4.728	-4.30229	0.229067	0.0958474	0.640037	1.01842
Rv2125	Rv2125_-_hypothetical_protein	-2.704	-2.32754	0.229275	0.136433	0.639644	0.86508
Rv3323c	Rv3323c_moaX_MOAD-MOAE_fusion_protein_MOAX	-3.135	-3.11409	0.229299	0.34875	0.639597	0.457486
Rv0175	Rv0175_-_mce_associated_membrane_protein	-1.352	0.1386	0.229475	0.947928	0.639264	0.0232248
IG_Rv1791	#N/A	-4.273	-3.879	0.229646	0.0965567	0.638942	1.01522
Rv2029c	Rv2029c_pfkB_phosphofructokinase	-2.381	-4.22945	0.229668	0.173292	0.638899	0.761222
Rv1646	Rv1646_PE17_PE_family_protein	0.676	1.04487	0.230294	0.382847	0.637718	0.416975
Rv1951c	Rv1951c_-_hypothetical_protein	-2.833	-2.65868	0.230368	0.197619	0.637578	0.704171
IG_Rv1386	#N/A	0.363	-0.756745	0.23049	0.298951	0.637349	0.5244
Rv0688	Rv0688_-_ferredoxin_reductase	-2.287	-1.16971	0.230635	0.254434	0.637074	0.594424
Rv0672	Rv0672_fadE8_acyl-CoA_dehydrogenase	0.843	1.51694	0.230717	0.0144589	0.636921	1.83986
Rv2548	Rv2548_-_hypothetical_protein	-4.166	-5.04209	0.230857	0.2	0.636657	0.69897
Rv0399c	Rv0399c_lpqK_lipoprotein_LpqK	-1.559	-4.01618	0.23136	0.495782	0.635712	0.304709
Rv3493c	Rv3493c_-_Mce_associated_alanine_and_valine_rich_protein	1.061	-0.815342	0.231379	0.156294	0.635676	0.806059
Rv1090	Rv1090_celA2b_endo-1,4-beta-glucanase	-1.522	-0.831795	0.231387	0.311154	0.635661	0.507025
Rv1330c	Rv1330c_-_nicotinate_phosphoribosyltransferase	1.491	0.611637	0.23176	0.20468	0.634961	0.688924
Rv1452c	Rv1452c_PE_PGRS28_PE-PGRS_family_protein	-0.05	0.292811	0.232036	0.339033	0.634445	0.469758
Rv2911	Rv2911_dacB2_D-alanyl-D-alanine_carboxypeptidase	-3.008	-4.25958	0.232129	0.209391	0.634271	0.679042
Rv1741	Rv1741_-_hypothetical_protein	-3.135	-2.60462	0.23222	0.110717	0.6341	0.955787
IG_Rv3340	#N/A	-0.907	1.43883	0.23234	0.24599	0.633876	0.609083
Rv1872c	Rv1872c_lldD2_L-lactate_dehydrogenase_(cytochrome)_LldD2	-1.888	-2.40075	0.232495	0.216057	0.633586	0.665431
IG_Rv2867c	#N/A	-3.296	-1.72429	0.2331	0.731702	0.632457	0.135666
IG_Rv0008c	#N/A	-2.449	-2.07056	0.23314	0.638152	0.632384	0.195076
IG_Rv1057	#N/A	-0.735	-0.143321	0.233304	0.340946	0.632078	0.467314
Rv3482c	Rv3482c_-_hypothetical_protein	-3.062	-4.13058	0.233485	0.0356159	0.63174	1.44836
Rv3739c	Rv3739c_PPE67_PPE_family_protein	-0.009	-1.28087	0.23395	0.487063	0.630877	0.312415
Rv3107c	Rv3107c_agpS_alkyldihydroxyacetonephosphate_synthase_AgpS	-3.367	-2.61033	0.234059	0.286957	0.630675	0.542184
Rv3190A	#N/A	-0.734	-1.79557	0.23414	0.596513	0.630525	0.22438
Rv0785	Rv0785_-_FAD-binding_dehydrogenase	-0.654	-1.46293	0.234232	0.464346	0.630353	0.333158
Rv2263	Rv2263_-_short-chain_dehydrogenase	-2.902	-2.14906	0.235049	0.606166	0.628841	0.217408
Rv1450c	Rv1450c_PE_PGRS27_PE-PGRS_family_protein	-0.596	-0.654439	0.235138	0.213038	0.628678	0.671544
Rv1187	Rv1187_rocA_pyrroline-5-carboxylate_dehydrogenase_ROCA	-2.388	-2.27102	0.235418	0.265964	0.628161	0.575177
IG_Rv0645c	#N/A	-1.975	-3.17454	0.235649	0.319264	0.627734	0.49585
Rv3847	Rv3847_-_hypothetical_protein	-1.812	-2.09469	0.235728	0.43815	0.627588	0.358377
Rv0360c	Rv0360c_-_hypothetical_protein	-2.757	-3.14509	0.235821	0.321158	0.627418	0.493281
Rv0858c	Rv0858c_-_aminotransferase	0.487	0.659757	0.236338	0.525378	0.626466	0.279528
Rv2366c	Rv2366c_-_transmembrane_protein	-1.455	-1.50013	0.23671	0.41693	0.625784	0.379937
IG_Rv0573c	#N/A	-3.95	-3.3987	0.236792	0.625706	0.625632	0.203629
Rv1916	Rv1916_aceAb_isocitrate_lyase	-2.777	-4.12774	0.237044	0.115787	0.625172	0.936342
Rv3912	Rv3912_-_hypothetical_protein	-2.592	-4.20934	0.237173	0.351907	0.624935	0.453573
IG_Rv0104	#N/A	-3.263	-5.2441	0.237229	0.149416	0.624831	0.825604
Rv0105c	Rv0105c_rpmB_50S_ribosomal_protein_L28	-4.574	-4.15165	0.237302	0.287302	0.624699	0.541662
Rv2872	Rv2872_-_hypothetical_protein	-3.371	-3.517	0.237579	0.0278745	0.624192	1.55479
Rv2834c	Rv2834c_ugpE_sn-glycerol-3-phosphate_transport_integral_membrane_protein_ABC_transporter_UGPE	-5.055	-4.24006	0.237848	0.17205	0.623701	0.764346
Rv1069c	Rv1069c_-_hypothetical_protein	1.875	1.79307	0.237954	0.281088	0.623506	0.551158
Rv1929c	Rv1929c_-_hypothetical_protein	-4.973	-4.13653	0.238136	0.634706	0.623175	0.197427
Rv3027c	Rv3027c_-_hypothetical_protein	-2.011	-2.40042	0.238138	0.0655535	0.623172	1.1834
Rv3904c	Rv3904c_esxE_hypothetical_protein	-2.228	-6.40426	0.238286	0.0754286	0.622902	1.12246
Rv0433	Rv0433_-_carboxylate-amine_ligase	-1.754	-2.07702	0.238362	0.119163	0.622762	0.92386
Rv2674	Rv2674_-_hypothetical_protein	-3.589	-2.60445	0.238648	0.247459	0.622242	0.606496
Rv1236	Rv1236_sugA_sugar-transport_integral_membrane_protein_ABC_transporter_SugA	-2.891	-2.43642	0.238796	0.497515	0.621973	0.303193
Rv0891c	Rv0891c_-_transcriptional_regulator	1.981	2.60548	0.238909	0.660702	0.621768	0.179994
Rv2943A	Rv2943A_-_transposase	-6.646	-6.84204	0.239267	0.164115	0.621118	0.784853
Rv1748	Rv1748_-_hypothetical_protein	1.735	1.07656	0.239556	0.486573	0.620594	0.312852
Rv0326	Rv0326_-_hypothetical_protein	-4.534	-3.07794	0.239665	0.74078	0.620395	0.130311
IG_Rv0062	#N/A	-2.872	-4.22871	0.239714	0.0285714	0.620306	1.54407
IG_Rv3137	#N/A	-2.29	-1.76463	0.24	0.545143	0.619789	0.26349
Rv1590	Rv1590_-_hypothetical_protein	-3.91	-4.41591	0.24	0.268857	0.619789	0.570478
Rv0624	Rv0624_-_hypothetical_protein	-3.625	-2.69516	0.240649	0.769697	0.618615	0.11368
Rv0532	Rv0532_PE_PGRS6_PE-PGRS_family_protein	-0.604	-2.52389	0.240964	0.126666	0.618047	0.89734
Rv2216	Rv2216_-_hypothetical_protein	-4.703	-5.08823	0.241016	0.522735	0.617953	0.281718
Rv3103c	Rv3103c_-_hypothetical_protein	0.808	-0.503853	0.241145	0.422193	0.617721	0.374489
Rv2140c	Rv2140c_TB18.6_hypothetical_protein	-3.319	-3.6267	0.241213	0.326793	0.617599	0.485728
Rv2001	Rv2001_-_hypothetical_protein	0.295	0.414453	0.24135	0.718087	0.617353	0.143823
Rv0773c	Rv0773c_ggtA_bifunctional_cephalosporin_acylase/gamma-glutamyltranspeptidase	-2.279	-2.91401	0.241478	0.80246	0.617123	0.0955768
IG_Rv1669	#N/A	-1.193	-0.366345	0.241818	0.274026	0.616511	0.562208
Rv0535	Rv0535_pnp_5'-methylthioadenosine_phosphorylase	-2.603	-4.32056	0.242173	0.351417	0.615874	0.454178
Rv1179c	Rv1179c_-_hypothetical_protein	-2.794	-2.8724	0.242329	0.0325025	0.615595	1.48808
Rv2390c	Rv2390c_-_hypothetical_protein	-1.488	-0.271333	0.242468	0.735108	0.615346	0.133649
Rv3231c	Rv3231c_-_hypothetical_protein	0.31	-0.342808	0.242489	0.237056	0.615308	0.625149
Rv1317c	Rv1317c_alkA_bifunctional_methylated-DNA--protein-cysteine_methyltransferase/O-6-methylguanine-DNA_transcription_regulator	0.072	1.21329	0.242659	0.703073	0.615003	0.152999
Rv0196	Rv0196_-_transcriptional_regulator	-3.576	-4.24882	0.242972	0.158928	0.614444	0.7988
Rv3536c	Rv3536c_-_hydratase	-4.933	-3.29169	0.243118	0.186727	0.614184	0.728792
IG_Rv0500A	#N/A	0.696	-0.0874192	0.24329	0.466126	0.613876	0.331497
Rv2162c	Rv2162c_PE_PGRS38_PE-PGRS_family_protein	-3.271	-4.59105	0.243905	0.126663	0.612779	0.897351
Rv1728c	Rv1728c_-_hypothetical_protein	0.566	1.73301	0.244036	0.237754	0.612546	0.623871
IG_Rv3899c	#N/A	-3.275	-4.36656	0.244571	0.199714	0.611594	0.699591
Rv1562c	Rv1562c_treZ_malto-oligosyltrehalose_trehalohydrolase	-2.723	-3.43533	0.244689	0.225522	0.611385	0.646811
Rv3889c	Rv3889c_-_hypothetical_protein	-0.183	-0.155993	0.245025	0.141238	0.610789	0.850047
Rv2190c	Rv2190c_-_hypothetical_protein	-0.879	0.689384	0.24511	0.672066	0.610639	0.172588
Rv0393	Rv0393_-_hypothetical_protein	-3.103	-2.90849	0.245216	0.212006	0.610451	0.673652
Rv3618	Rv3618_-_monooxygenase	1.729	1.76677	0.245737	0.142692	0.609529	0.8456
Rv1073	Rv1073_-_hypothetical_protein	0.785	0.255972	0.246263	0.300876	0.608602	0.521613
Rv0966c	Rv0966c_-_hypothetical_protein	0.198	1.1486	0.246329	0.721353	0.608484	0.141852
Rv1159A	Rv1159A_phhB_pterin-4-alpha-carbinolamine_dehydratase	-3.021	-3.84097	0.246447	0.56777	0.608277	0.245828
Rv0655	Rv0655_mkl_ribonucleotide_ABC_transporter_ATP-binding_protein	0.732	1.26558	0.24682	0.240517	0.60762	0.618855
Rv1833c	Rv1833c_-_haloalkane_dehalogenase	-4.294	-3.92565	0.247068	0.260839	0.607184	0.583627
Rv1933c	Rv1933c_fadE18_acyl-CoA_dehydrogenase	-3.837	-6.383	0.247121	0.307101	0.607091	0.512718
Rv2930	Rv2930_fadD26_acyl-CoA_synthetase	0.758	0.560224	0.247304	0.384572	0.606769	0.415022
IG_Rv0269c	#N/A	-2.245	-2.40929	0.247749	0.102056	0.605988	0.99116
Rv0078A	Rv0078A_-_hypothetical_protein	-3.866	-3.79387	0.247782	0.525691	0.60593	0.27927
Rv2253	Rv2253_-_hypothetical_protein	-4.905	-3.94637	0.247784	0.800788	0.605926	0.0964825
IG_Rv0563	#N/A	-4.128	-2.59192	0.248	0.814286	0.605548	0.0892232
Rv1986	Rv1986_-_hypothetical_protein	-3.659	-2.55306	0.248	0.248569	0.605548	0.604553
Rv3591c	Rv3591c_-_hydrolase	-4.469	-7.13986	0.248014	0.0794596	0.605525	1.09985
Rv0986	Rv0986_-_adhesion_component_transport_ATP-binding_protein_ABC_transporter	-2.372	-2.44485	0.248161	0.434026	0.605267	0.362484
Rv3109	Rv3109_moaA1_molybdenum_cofactor_biosynthesis_protein_A	-3.527	-2.76789	0.248463	0.69069	0.604739	0.160717
Rv0742	Rv0742_PE_PGRS8_PE-PGRS_family_protein	-2.469	-3.59669	0.248485	0.228788	0.6047	0.640567
Rv0910	Rv0910_-_hypothetical_protein	-3.456	-0.343809	0.248601	0.830385	0.604496	0.0807207
IG_Rv1790	#N/A	-3.073	-3.59954	0.249023	0.265133	0.603761	0.576537
Rv0255c	Rv0255c_cobQ1_cobyric_acid_synthase	-2.81	-6.02557	0.249277	0.0205928	0.603318	1.68628
Rv3093c	Rv3093c_-_oxidoreductase	-2.114	-4.17458	0.249438	0.481903	0.603038	0.31704
Rv2307D	Rv2307D_-_hypothetical_protein	-3.279	-4.30058	0.249567	0.157359	0.602813	0.803108
Rv2057c	Rv2057c_rpmG_50S_ribosomal_protein_L33	-4.415	-3.28694	0.249714	0.476571	0.602557	0.321872
Rv0306	Rv0306_-_oxidoreductase	-0.089	-0.359214	0.249857	0.195294	0.602308	0.70931
IG_Rv3242c	#N/A	-2.357	-2.14239	0.250519	0.847273	0.60116	0.0719768
Rv3408	Rv3408_-_hypothetical_protein	-3.044	-3.05078	0.250714	0.388398	0.600821	0.410723
IG_Rv0493c	#N/A	-2.532	-7.36842	0.250794	0.180556	0.600683	0.743389
IG_Rv3426	#N/A	-2.636	-2.09598	0.250859	0.611674	0.60057	0.21348
Rv2684	Rv2684_arsA_arsenic-transport_integral_membrane_protein_ArsA	-1.946	-1.94503	0.251291	0.482117	0.599823	0.316848
IG_Rv2645	#N/A	-2.185	-2.29154	0.252013	0.173568	0.598577	0.760531
Rv1661	Rv1661_pks7_polyketide_synthase	2.248	1.19549	0.252202	0.556249	0.598251	0.254731
Rv2041c	Rv2041c_-_sugar-binding_lipoprotein	0.341	-0.60233	0.252337	0.184242	0.59802	0.73461
Rv0839	Rv0839_-_hypothetical_protein	-2.463	-3.41695	0.252361	0.179016	0.597978	0.747109
IG_Rv2342	#N/A	-0.047	-1.24831	0.253092	0.218979	0.596722	0.659598
Rv3694c	Rv3694c_-_transmembrane_protein	1.573	1.09077	0.253231	0.85094	0.596483	0.0701009
Rv1985c	Rv1985c_-_chromosome_replication_initiation_inhibitor_protein	-0.01	0.0674204	0.253766	0.933273	0.595567	0.0299914
Rv1551	Rv1551_plsB1_glycerol-3-phosphate_acyltransferase	1.074	1.02854	0.254039	0.136804	0.5951	0.863901
Rv0116c	Rv0116c_-_hypothetical_protein	-1.634	-0.392265	0.254695	0.279277	0.59398	0.553965
Rv3388	Rv3388_PE_PGRS52_PE-PGRS_family_protein	1.737	0.812285	0.254728	0.581182	0.593923	0.235688
IG_Rv1589	#N/A	-2.741	-2.56602	0.254795	0.661759	0.59381	0.1793
Rv0230c	Rv0230c_php_phosphotriesterase	-2.798	-1.96086	0.255163	0.421467	0.593182	0.375236
IG_Rv0832	#N/A	-0.343	-1.69831	0.255318	0.110169	0.592919	0.957939
Rv3906c	Rv3906c_-_hypothetical_protein	-0.709	-2.27878	0.255322	0.389354	0.592911	0.409655
Rv0018c	Rv0018c_ppp_serine/threonine_phosphatase	-2.769	-1.22514	0.255414	0.562519	0.592756	0.249863
Rv1961	Rv1961_-_hypothetical_protein	-1.03	-0.355955	0.25566	0.118318	0.592338	0.92695
IG_Rv2905	#N/A	-5.589	-6.45092	0.256176	0.167819	0.591461	0.775159
Rv3402c	Rv3402c_-_hypothetical_protein	-2.043	-3.15942	0.256562	0.222327	0.590807	0.653008
Rv1279	Rv1279_-_dehydrogenase_FAD_flavoprotein_GMC_oxidoreductase	-3.095	-2.55594	0.256563	0.219947	0.590806	0.657682
Rv1722	Rv1722_-_biotin_carboxylase-like_protein	0.817	0.393371	0.256725	0.112194	0.590532	0.95003
IG_Rv0842	#N/A	-2.997	-4.34353	0.257429	0.120286	0.589343	0.919786
Rv3261	Rv3261_fbiA_2-phospho-L-lactate_transferase	-4.329	-5.80945	0.257513	0.0827957	0.5892	1.08199
Rv0987	Rv0987_-_adhesion_component_transport_transmembrane_protein	-2.088	-1.63694	0.257999	0.17643	0.588383	0.753428
Rv0992c	Rv0992c_-_hypothetical_protein	-1.413	0.184199	0.258139	0.634978	0.588147	0.197241
IG_Rv2796c	#N/A	-2.602	-4.37864	0.258857	0.308571	0.58694	0.510644
Rv3510c	Rv3510c_-_hypothetical_protein	1.09	-0.188151	0.25893	0.227491	0.586818	0.643036
IG_Rv2011c	#N/A	-2.307	-7.15717	0.259	0.4	0.5867	0.39794
Rv3429	Rv3429_PPE59_PPE_family_protein	-2.377	-3.07566	0.259223	0.110491	0.586326	0.956673
Rv1890c	Rv1890c_-_hypothetical_protein	-3.341	-4.05097	0.259458	0.64988	0.585934	0.187167
IG_Rv3054c	#N/A	-5.472	-2.63109	0.260201	0.237968	0.58469	0.623481
Rv2213	Rv2213_pepB_leucyl_aminopeptidase	-2.8	-8.02053	0.260559	0.00416962	0.584094	2.3799
Rv1996	Rv1996_-_hypothetical_protein	-1.474	-2.85954	0.260678	0.16563	0.583896	0.780861
IG_Rv3129	#N/A	2.178	1.81007	0.2608	0.522827	0.583693	0.281642
Rv3032A	#N/A	-3.601	-2.75699	0.260839	0.425804	0.583627	0.37079
IG_Rv0656c	#N/A	-2.221	-2.51015	0.260931	0.701255	0.583475	0.154124
Rv2236c	Rv2236c_cobD_cobalamin_biosynthesis_protein	-2.793	-3.31164	0.261212	0.270913	0.583007	0.56717
Rv2079	Rv2079_-_hypothetical_protein	0.369	0.0550757	0.261218	0.383835	0.582997	0.415855
Rv3738c	Rv3738c_PPE66_PPE_family_protein	0.614	-0.779028	0.261375	0.449448	0.582736	0.347321
Rv2293c	Rv2293c_-_hypothetical_protein	-2.532	-2.85077	0.26163	0.0816955	0.582312	1.0878
Rv3199c	Rv3199c_nudC_NADH_pyrophosphatase	-2.418	-3.88391	0.262166	0.0827879	0.581423	1.08203
IG_Rv1292	#N/A	-3.042	-2.32215	0.262238	0.201805	0.581304	0.695068
Rv1167c	Rv1167c_-_transcriptional_regulator	-4.255	-3.16328	0.262482	0.877359	0.5809	0.0568226
Rv0391	Rv0391_metZ_O-succinylhomoserine_sulfhydrylase	-2.963	-5.39957	0.262877	0.0105582	0.580248	1.97641
IG_Rv3288c	#N/A	-0.745	-1.3039	0.262943	0.356445	0.580139	0.448007
Rv3737	Rv3737_-_hypothetical_protein	-2.95	-1.46266	0.263147	0.60128	0.579802	0.220923
Rv1396c	Rv1396c_PE_PGRS25_PE-PGRS_family_protein	-0.788	-1.03412	0.263333	0.642644	0.579495	0.19203
Rv3798	Rv3798_-_transposase	-2.267	-1.94609	0.263468	0.177417	0.579273	0.751004
Rv2742c	Rv2742c_-_hypothetical_protein	-0.064	-0.0252015	0.263507	0.0424014	0.579208	1.37262
Rv2536	Rv2536_-_transmembrane_protein	-3.832	-3.80161	0.264243	0.168244	0.577997	0.774062
Rv2935	Rv2935_ppsE_phenolpthiocerol_synthesis_type-I_polyketide_synthase_PPSE	0.523	0.409228	0.264475	0.550425	0.577615	0.259302
IG_Rv3863	#N/A	-3.133	-3.76162	0.265026	0.665662	0.576711	0.176746
IG_Rv0389	#N/A	-1.037	-0.491381	0.265599	0.552796	0.575774	0.257435
Rv1354c	Rv1354c_-_hypothetical_protein	-1.294	0.601251	0.265768	0.291854	0.575497	0.534834
Rv1520	Rv1520_-_sugar_transferase	1.481	1.37967	0.266254	0.248004	0.574704	0.605541
IG_Rv2638	#N/A	-4.519	-2.62212	0.266364	0.468485	0.574525	0.329304
IG_Rv0345	#N/A	-3.045	-1.05149	0.26684	0.886472	0.573749	0.052335
IG_Rv3350c	#N/A	-4.128	-3.256	0.267223	0.0454551	0.573126	1.34242
IG_Rv1703c	#N/A	3.908	2.5692	0.267357	0.682274	0.572909	0.166041
IG_Rv0252	#N/A	-2.706	-0.120917	0.268109	0.401018	0.571689	0.396836
Rv0461	Rv0461_-_hypothetical_protein	-0.584	-1.17921	0.268229	0.082548	0.571494	1.08329
Rv2728c	Rv2728c_-_hypothetical_protein	1.178	2.19424	0.268597	0.830556	0.5709	0.0806313
Rv1997	Rv1997_ctpF_ATPase_P	0.555	-0.946229	0.268918	0.484997	0.570381	0.314261
IG_Rv1177	#N/A	-3.498	-1.64862	0.268926	0.375693	0.570368	0.425167
IG_Rv2408	#N/A	-3.12	-2.77612	0.269406	0.95338	0.569593	0.020734
Rv3082c	Rv3082c_virS_virulence-regulating_transcriptional_regulator_VirS	-3.589	-2.45273	0.26978	0.230571	0.568991	0.637196
Rv3407	Rv3407_-_hypothetical_protein	-1.257	-2.91767	0.269791	0.021035	0.568972	1.67706
Rv0400c	Rv0400c_fadE7_acyl-CoA_dehydrogenase	-4.53	1.22316	0.270237	0.910862	0.568255	0.0405473
Rv1212c	Rv1212c_-_glycosyl_transferase_family_protein	-3.216	-2.96928	0.270356	0.234335	0.568064	0.630163
Rv1579c	Rv1579c_-_phiRv1_phage_protein	-2.111	-2.08972	0.270857	0.657143	0.56726	0.18234
Rv0790c	Rv0790c_-_hypothetical_protein	-2.516	-1.36453	0.270935	0.271935	0.567135	0.565535
Rv3378c	Rv3378c_-_hypothetical_protein	0.512	-0.164803	0.271225	0.634068	0.566671	0.197864
Rv0219	Rv0219_-_transmembrane_protein	-0.675	0.60903	0.271286	0.204174	0.566572	0.689999
IG_Rv0822c	#N/A	-2.929	1.46394	0.272	0.868	0.565431	0.0614803
Rv2416c	Rv2416c_eis_hypothetical_protein	2.278	1.57094	0.272162	0.236266	0.565173	0.626598
IG_Rv2874	#N/A	2.275	1.0847	0.272222	1	0.565076	0
Rv1138c	Rv1138c_-_oxidoreductase	-2.821	-2.12987	0.272236	0.402899	0.565055	0.394804
Rv1164	Rv1164_narI_respiratory_nitrate_reductase_subunit_gamma_NarI	-0.337	0.279296	0.27248	0.215447	0.564665	0.66666
Rv3318	Rv3318_sdhA_succinate_dehydrogenase_flavoprotein_subunit	-2.705	-0.682826	0.272481	0.358697	0.564664	0.445273
Rv1368	Rv1368_lprF_lipoprotein_LprF	-2.891	-3.01603	0.27278	0.247704	0.564188	0.606067
Rv3214	Rv3214_gpm2_acid_phosphatase	-5.218	-1.88801	0.273171	0.544285	0.563565	0.264173
Rv0854	Rv0854_-_hypothetical_protein	-1.592	-1.55588	0.273506	0.431905	0.563032	0.364612
Rv0182c	Rv0182c_sigG_RNA_polymerase_factor_sigma-70	-0.524	-0.480497	0.274206	0.254661	0.561923	0.594038
Rv2310	Rv2310_-_excisionase	-6.345	-3.21863	0.274286	0.657143	0.561797	0.18234
Rv1909c	Rv1909c_furA_ferric_uptake_regulation_protein_furA_(fur)	-4.659	-7.6936	0.2745	0.0617412	0.561458	1.20943
Rv3084	Rv3084_lipR_acetyl-hydrolase/esterase_LipR	0.36	0.235455	0.274558	0.707801	0.561366	0.150089
Rv0071	Rv0071_-_maturase	-1.053	-1.35084	0.274567	0.553175	0.561351	0.257138
Rv3195	Rv3195_-_hypothetical_protein	-3.451	-3.49285	0.274568	0.145107	0.56135	0.838312
IG_Rv2081c	#N/A	-3.384	-1.21781	0.274571	0.485714	0.561345	0.313619
Rv1944c	Rv1944c_-_hypothetical_protein	-4.801	-4.88204	0.274667	1	0.561194	0
Rv1706c	Rv1706c_PPE23_PPE_family_protein	-1.803	-0.472504	0.2749	0.491441	0.560825	0.308529
Rv0020c	Rv0020c_TB39.8_hypothetical_protein	-5.671	-5.65383	0.274957	0.100888	0.560735	0.996159
Rv1868	Rv1868_-_hypothetical_protein	-0.471	-0.268781	0.274994	0.636562	0.560677	0.196159
IG_Rv0108c	#N/A	1.504	0.998901	0.275167	0.299709	0.560403	0.5233
Rv0311	Rv0311_-_hypothetical_protein	-3.29	-2.30431	0.275924	0.922349	0.55921	0.0351047
Rv2228c	Rv2228c_-_ribonuclease_H	-4.297	-2.23147	0.275979	1	0.559125	0
Rv0947c	#N/A	0.141	0.2594	0.277283	0.305155	0.557076	0.51548
Rv0003	Rv0003_recF_recombination_protein_F	-2.149	-5.5762	0.277845	0.0869239	0.556197	1.06086
Rv0394c	Rv0394c_-_hypothetical_protein	2.096	2.00334	0.277949	0.6201	0.556035	0.207539
IG_Rv1507A	#N/A	-0.965	-0.76661	0.277971	0.70253	0.556	0.153335
IG_Rv2256c	#N/A	-3.232	-3.14617	0.278	0.234286	0.555955	0.630254
Rv0804	Rv0804_-_hypothetical_protein	-2.708	-2.39325	0.278135	0.254965	0.555744	0.593519
IG_Rv0803	#N/A	-1.119	-2.15208	0.278286	0.346857	0.555509	0.459849
IG_Rv2600	#N/A	-3.68	-3.24338	0.278286	0.371429	0.555509	0.430125
Rv2910c	Rv2910c_-_hypothetical_protein	-3.043	-4.23615	0.278482	0.116027	0.555203	0.935443
Rv3393	Rv3393_iunH_nucleoside_hydrolase_IunH	-2.548	-1.00697	0.2789	0.381467	0.554552	0.418543
Rv1496	Rv1496_-_arginine/ornithine_transport_system_ATPase	-1.769	-0.605228	0.279158	0.671702	0.55415	0.172824
Rv1070c	Rv1070c_echA8_enoyl-CoA_hydratase	-1.742	-4.37713	0.279245	0.134589	0.554015	0.870991
Rv3624c	Rv3624c_hpt_hypoxanthine-guanine_phosphoribosyltransferase	-5.344	-3.58663	0.279562	0.708077	0.553522	0.149919
Rv3883c	Rv3883c_mycP1_membrane-anchored_mycosin_MYCP1	0.813	0.49698	0.280193	0.479691	0.552542	0.319038
Rv0129c	Rv0129c_fbpC_secreted_antigen_85-C_FbpC	-1.981	-0.457483	0.280373	0.237206	0.552263	0.624874
Rv0644c	Rv0644c_mmaA2_methoxy_mycolic_acid_synthase	-1.391	-1.87581	0.28044	0.106523	0.552161	0.972555
Rv1332	Rv1332_-_transcriptional_regulator	-4.765	-4.847	0.281154	0.23	0.551056	0.638272
Rv0029	Rv0029_-_hypothetical_protein	0.105	-0.327112	0.281353	0.269412	0.550748	0.569583
Rv3896c	Rv3896c_-_hypothetical_protein	-3.152	-4.55096	0.281787	0.0684231	0.55008	1.1648
Rv2687c	Rv2687c_-_antibiotic_ABC_transporter_transmembrane_protein	-2.071	-2.0866	0.28184	0.477655	0.549997	0.320885
Rv2315c	Rv2315c_-_hypothetical_protein	0.557	1.47538	0.281981	0.589598	0.54978	0.229444
Rv3833	Rv3833_-_AraC_family_transcriptional_regulator	-2.753	-3.97607	0.28206	0.214933	0.549659	0.667697
Rv1735c	Rv1735c_-_hypothetical_protein	-2.976	-4.3733	0.282312	0.353846	0.54927	0.451186
Rv1585c	Rv1585c_-_phiRv1_phage_protein	-2.72	-2.24151	0.282414	1	0.549114	0
Rv1883c	Rv1883c_-_hypothetical_protein	-3.982	-3.77932	0.282489	0.337121	0.548998	0.472214
Rv3178	Rv3178_-_hypothetical_protein	-2.844	-2.8016	0.282688	0.228036	0.548693	0.641996
IG_Rv1044	#N/A	-5.034	-0.365565	0.282857	0.791429	0.548433	0.101588
Rv1273c	Rv1273c_-_drugs-transport_transmembrane_ATP-binding_protein_ABC_transporter	-3.325	-6.91651	0.283269	0.056663	0.5478	1.2467
Rv2298	Rv2298_-_hypothetical_protein	2.333	2.14044	0.283271	0.737589	0.547798	0.132185
IG_Rv2529	#N/A	-3.701	-2.67697	0.283333	0.472222	0.547702	0.325854
Rv1259	Rv1259_-_hypothetical_protein	-2.328	-3.39994	0.283362	0.368989	0.547658	0.432987
Rv0019c	Rv0019c_-_hypothetical_protein	-5.934	-6.63223	0.283596	0.165518	0.547299	0.781155
Rv2428	Rv2428_ahpC_alkyl_hydroperoxide_reductase	-3.846	-5.58086	0.283882	0.210824	0.546862	0.676081
Rv3451	Rv3451_cut3_cutinase	-1.606	-0.287166	0.283923	0.870235	0.546799	0.0603633
Rv0161	Rv0161_-_oxidoreductase	-3.86	-6.87183	0.283927	0.300713	0.546793	0.521848
IG_Rv0572c	#N/A	-3.121	-1.09761	0.284286	0.500159	0.546245	0.300892
Rv1775	Rv1775_-_hypothetical_protein	-3.376	-3.12251	0.284382	0.342377	0.546098	0.465495
Rv2525c	Rv2525c_-_hypothetical_protein	0.534	-0.699218	0.284684	0.191348	0.545637	0.718176
Rv2701c	Rv2701c_suhB_extragenic_suppressor_protein_SuhB	-2.541	-2.53204	0.284826	0.966568	0.545421	0.0147674
Rv1500	Rv1500_-_glycosyltransferase	-1.991	-2.33082	0.284845	0.400232	0.545391	0.397688
Rv2472	Rv2472_-_hypothetical_protein	1.355	1.56586	0.284991	0.956335	0.545169	0.01939
Rv0523c	Rv0523c_-_hypothetical_protein	2.099	1.6777	0.285154	0.337004	0.54492	0.472365
Rv0155	Rv0155_pntAa_NAD(P)_transhydrogenase_subunit_alpha	-3.5	-3.89081	0.285575	0.11985	0.54428	0.921362
IG_Rv0119	#N/A	-5.115	-3.29562	0.285714	0.246746	0.544068	0.60775
IG_Rv0276	#N/A	-3.949	-2.24431	0.285714	0.67	0.544068	0.173925
IG_Rv3633	#N/A	-4.932	-5.41544	0.285714	0.166667	0.544068	0.778151
Rv3123	Rv3123_-_hypothetical_protein	-3.645	-3.19595	0.285714	0.520635	0.544068	0.283467
Rv0093c	Rv0093c_-_hypothetical_protein	-5.131	-5.40738	0.285949	0.0784615	0.543712	1.10534
Rv1681	Rv1681_moeX_molybdopterin_biosynthesis_protein_MoeX	-2.537	-2.2503	0.286339	0.760164	0.54312	0.119093
IG_Rv0938	#N/A	-3.079	-3.38044	0.286508	0.412698	0.542863	0.384367
Rv1118c	Rv1118c_-_hypothetical_protein	-2.806	-2.3656	0.286614	0.537219	0.542703	0.269849
IG_Rv1078	#N/A	-2.693	-0.877568	0.287077	0.753874	0.542002	0.122701
Rv0418	Rv0418_lpqL_lipoprotein_aminopeptidase_LpqL	-4.214	-3.39188	0.28731	0.389543	0.54165	0.409444
Rv1785c	Rv1785c_cyp143_cytochrome_P450_143	-3.155	-3.25903	0.287758	0.181983	0.540973	0.73997
IG_Rv1082	#N/A	-0.81	-3.6603	0.288095	0.00865079	0.540464	2.06294
Rv2279	Rv2279_-_transposase	0.749	0.858684	0.288307	0.649149	0.540145	0.187655
IG_Rv0500B	#N/A	-2.098	-2.87615	0.289206	0.108651	0.538792	0.963967
Rv3480c	Rv3480c_-_hypothetical_protein	0.647	-0.134379	0.289316	0.229183	0.538627	0.639818
Rv2866	Rv2866_-_hypothetical_protein	-3.63	-3.48832	0.289524	0.119444	0.538316	0.922834
Rv0321	Rv0321_dcd_deoxycytidine_triphosphate_deaminase	0.631	1.53216	0.289773	0.797232	0.537942	0.0984153
Rv3529c	Rv3529c_-_hypothetical_protein	1.348	0.0957536	0.290225	0.0689207	0.537265	1.16165
Rv1006	Rv1006_-_hypothetical_protein	-2.174	-0.657368	0.290345	0.214933	0.537086	0.667696
Rv3237c	Rv3237c_-_hypothetical_protein	-0.572	-1.27841	0.290354	0.136447	0.537073	0.865037
Rv1371	Rv1371_-_hypothetical_protein	-3.837	-4.24774	0.290623	0.54898	0.53667	0.260443
Rv2063A	#N/A	-2.432	1.11518	0.290667	0.573538	0.536605	0.241437
Rv3771c	Rv3771c_-_hypothetical_protein	-4.081	-5.9548	0.290909	0.222727	0.536243	0.652227
IG_Rv0245	#N/A	1.044	0.586066	0.29091	0.960937	0.536241	0.0173049
Rv3772	Rv3772_hisC2_aminotransferase	1.092	1.04962	0.291065	0.78706	0.53601	0.103992
Rv0599c	Rv0599c_-_hypothetical_protein	-3.096	-4.64291	0.291212	1	0.535791	0
Rv1714	Rv1714_-_oxidoreductase	-3.823	-6.1466	0.291471	0.470588	0.535405	0.327359
Rv0983	Rv0983_pepD_serine_protease_PepD	-2.093	-2.10547	0.291497	0.237774	0.535367	0.623835
Rv2066	Rv2066_cobI_bifunctional_S-adenosyl-L-methionine-precorrin-2_methyl_transferase/precorrin-3_methylase_Cob_I/J	1.556	-0.1827	0.291562	0.0533361	0.535269	1.27298
Rv0223c	Rv0223c_-_aldehyde_dehydrogenase	1.36	1.32106	0.291595	0.389001	0.535221	0.410049
Rv1737c	Rv1737c_narK2_nitrate/nitrite_transporter_NarK2	-2.54	-2.64372	0.291858	0.379965	0.534829	0.420257
Rv2668	Rv2668_-_hypothetical_protein	2.293	-4.1908	0.291878	1	0.534799	0
Rv2757c	Rv2757c_-_hypothetical_protein	-4.1	-3.37338	0.291923	0.567599	0.534732	0.245958
IG_Rv0757	#N/A	-2.934	-2.40922	0.292063	0.538095	0.534523	0.269141
Rv1879	Rv1879_-_hypothetical_protein	-2.221	-1.56549	0.292181	0.179187	0.534348	0.746694
Rv0924c	Rv0924c_mntH_manganese_transport_protein_MntH	2.314	1.25363	0.292377	0.102574	0.534057	0.988963
Rv0864	Rv0864_moaC_molybdenum_cofactor_biosynthesis_protein_MoaC	-2.41	-4.84151	0.292485	0.879756	0.533896	0.0556376
IG_Rv0997	#N/A	-1.533	-1.51578	0.293405	0.128344	0.532533	0.891626
Rv1194c	Rv1194c_-_hypothetical_protein	-4.19	-3.32909	0.293624	0.432819	0.532208	0.363694
Rv0823c	Rv0823c_-_transcriptional_regulator	-0.411	-0.0804798	0.294239	0.288005	0.531299	0.5406
Rv1730c	Rv1730c_-_penicillin-binding_protein	-2.631	-2.40204	0.294854	0.382421	0.530393	0.417459
Rv2072c	Rv2072c_cobL_precorrin-6y_methyltransferase_CobL	-2.113	-1.34436	0.294855	0.617555	0.530392	0.209324
Rv1497	Rv1497_lipL_esterase	-1.986	-2.19449	0.295302	0.227901	0.529734	0.642254
Rv1956	Rv1956_-_transcriptional_regulator	-2.754	-2.60613	0.295671	0.379953	0.529192	0.42027
Rv1488	Rv1488_-_hypothetical_protein	0.336	-0.0224191	0.295745	0.277887	0.529082	0.556132
Rv1156	Rv1156_-_hypothetical_protein	1.007	0.992619	0.295945	0.596215	0.528789	0.224597
Rv0870c	Rv0870c_-_hypothetical_protein	-2.707	-5.00477	0.296032	0.275	0.528662	0.560667
IG_Rv3143	#N/A	1.084	0.453069	0.296111	0.214524	0.528545	0.668524
Rv1176c	Rv1176c_-_hypothetical_protein	-1.519	-0.75285	0.296657	0.0850525	0.527746	1.07031
Rv0770	Rv0770_-_dehydrogenase/reductase	-3.084	-2.20848	0.297053	0.296621	0.527166	0.527798
Rv3375	Rv3375_amiD_amidase	-3.644	-2.43701	0.297298	0.137987	0.526808	0.860162
IG_Rv0921	#N/A	-4.181	-3.9604	0.297308	0.304895	0.526794	0.51585
Rv0994	Rv0994_moeA1_molybdopterin_biosynthesis_protein_MoeA1	-0.159	-0.571251	0.297718	0.500793	0.526195	0.300342
Rv1921c	Rv1921c_lppF_lipoprotein_LppF	-4.358	-4.8102	0.29778	0.230071	0.526105	0.638139
IG_Rv3098A	#N/A	-4.784	-2.50558	0.298452	0.358372	0.525126	0.445667
Rv0368c	Rv0368c_-_hypothetical_protein	1.875	0.9523	0.299286	0.22026	0.523913	0.657064
IG_Rv3453	#N/A	-3.191	-3.85146	0.299784	0.255519	0.523192	0.592576
Rv0678	Rv0678_-_hypothetical_protein	-2.536	-1.43843	0.3	0.68254	0.522879	0.165872
Rv0501	Rv0501_galE2_UDP-glucose_4-epimerase	-2.016	0.416811	0.300036	0.250672	0.522827	0.600894
IG_Rv1867	#N/A	-3.229	-3.23138	0.300556	0.1	0.522075	1
Rv2767c	Rv2767c_-_hypothetical_protein	1.89	2.10158	0.30091	0.401127	0.521563	0.396718
Rv3377c	Rv3377c_-_cyclase	0.747	0.521293	0.301033	0.265609	0.521386	0.575757
Rv3026c	Rv3026c_-_hypothetical_protein	-2.343	-2.01955	0.301278	0.688818	0.521032	0.161895
Rv2750	Rv2750_-_3-ketoacyl-ACP_reductase	-4.179	-2.48206	0.301976	0.706269	0.520027	0.15103
IG_Rv1535	#N/A	-0.576	-1.88237	0.302101	0.264253	0.519847	0.57798
Rv3863	Rv3863_-_hypothetical_protein	0.731	0.920858	0.302356	0.400833	0.519482	0.397037
Rv1209	Rv1209_-_hypothetical_protein	-3.882	-2.00484	0.302381	0.539683	0.519446	0.267862
Rv0260c	Rv0260c_-_bifunctional_uroporphyrinogen-III_synthetase/response_regulator_domain-containing_protein	2.066	2.39781	0.302381	0.782178	0.519445	0.106694
Rv1420	Rv1420_uvrC_excinuclease_ABC_subunit_C	0.033	0.72577	0.302678	0.0581905	0.519019	1.23515
Rv1038c	Rv1038c_esxJ_Esat-6_like_protein_esxJ	-3.441	-4.96302	0.303	0.175	0.518557	0.756962
Rv2824c	Rv2824c_-_hypothetical_protein	0.844	-1.49824	0.303603	0.232821	0.517695	0.632977
Rv0444c	Rv0444c_-_hypothetical_protein	-2.122	-1.03988	0.303674	1	0.517592	0
IG_Rv0544c	#N/A	-3.913	-3.92422	0.304	0.501	0.517126	0.300162
Rv0691c	Rv0691c_-_transcriptional_regulator	-2.981	-1.91294	0.304383	0.556296	0.51658	0.254694
Rv1251c	Rv1251c_-_hypothetical_protein	-0.743	-2.21397	0.304745	0.0608136	0.516063	1.216
Rv0974c	Rv0974c_accD2_acetyl-/propionyl-CoA_carboxylase_subunit_beta	-3.945	-2.23788	0.304931	0.870317	0.515799	0.0603225
Rv1746	Rv1746_pknF_anchored-membrane_serine/threonine-protein_kinase_PknF	-0.217	-0.659165	0.305237	0.221449	0.515362	0.654726
Rv0322	Rv0322_udgA_UDP-glucose_6-dehydrogenase_UdgA	1.102	1.6969	0.305474	0.603969	0.515026	0.218985
Rv3322c	Rv3322c_-_methyltransferase	-3.224	-1.79854	0.305493	0.450078	0.514999	0.346712
Rv2195	Rv2195_qcrA_Rieske_iron-sulfur_protein_QcrA	-1.647	#NUM!	0.305521	1	0.514958	0
Rv0587	Rv0587_yrbE2A_hypothetical_protein	-4.028	-1.86269	0.305564	0.571454	0.514898	0.243019
Rv0362	Rv0362_mgtE_Mg2+_transport_transmembrane_protein_MgtE	-2.084	-1.83041	0.305848	0.553107	0.514494	0.257191
Rv3095	Rv3095_-_transcriptional_regulator	1.257	0.870376	0.305904	0.402652	0.514415	0.39507
IG_Rv2665	#N/A	-4.88	-0.713131	0.305956	0.859021	0.514341	0.0659962
IG_Rv0818	#N/A	-3.006	-2.8301	0.306286	0.549143	0.513873	0.260315
IG_Rv1735c	#N/A	-3.412	-3.21005	0.306364	0.461538	0.513763	0.335792
Rv1787	Rv1787_PPE25_PPE_family_protein	0.043	0.423294	0.306465	0.3584	0.513619	0.445632
Rv1407	Rv1407_fmu_Fmu_protein	-0.314	-0.481352	0.306852	0.253789	0.51307	0.595526
IG_Rv1991A	#N/A	-2.932	-3.58947	0.306885	0.104747	0.513024	0.97986
Rv3400	Rv3400_-_hydrolase	-2.422	-3.28355	0.307082	0.275875	0.512745	0.559287
IG_Rv3249c	#N/A	-3.354	-1.99465	0.307143	0.820635	0.51266	0.08585
Rv1582c	Rv1582c_-_phiRv1_phage_protein	-0.71	0.318184	0.307889	0.40891	0.511606	0.388372
Rv1427c	Rv1427c_fadD12_acyl-CoA_synthetase	-2.546	-2.53703	0.308398	0.803645	0.510888	0.0949358
IG_Rv1981c	#N/A	-1.314	-2.73016	0.308571	0.271714	0.510644	0.565888
Rv2378c	Rv2378c_mbtG_lysine-N-oxygenase	-2.662	-3.4539	0.30945	0.840362	0.509409	0.0755336
Rv2301	Rv2301_cut2_cutinase	-2.73	-1.86556	0.309681	0.126247	0.509085	0.898778
Rv2038c	Rv2038c_-_sugar_ABC_transporter_ATP-binding_protein	-5.309	-2.09645	0.30969	0.452211	0.509073	0.344659
Rv0250c	Rv0250c_-_hypothetical_protein	-1.803	-1.15064	0.309714	0.452	0.509039	0.344862
IG_Rv0879c	#N/A	-3.53	-4.39874	0.310286	0.253714	0.508238	0.595655
Rv0857	Rv0857_-_hypothetical_protein	-3.684	-2.0095	0.310378	0.564988	0.50811	0.247961
Rv3036c	Rv3036c_TB22.2_hypothetical_protein	1.399	1.28894	0.310379	0.319772	0.508107	0.49516
Rv3196	Rv3196_-_hypothetical_protein	-1.33	-2.42431	0.310577	0.215774	0.507831	0.666001
Rv1584c	Rv1584c_-_phiRv1_phage_protein	-3.974	-3.69818	0.311	0.5	0.50724	0.30103
Rv2912c	Rv2912c_-_TetR_family_transcriptional_regulator	-4.594	-0.138028	0.311005	0.835529	0.507233	0.0780383
Rv1486c	Rv1486c_-_hypothetical_protein	-2.523	-2.66561	0.311465	0.818957	0.50659	0.0867388
Rv0646c	Rv0646c_lipG_lipase/esterase	-0.207	-0.727741	0.312614	0.541525	0.504991	0.266382
Rv0341	Rv0341_iniB_isoniazid_inductible_gene_protein_INIB	-1.345	-1.6054	0.313156	0.0691527	0.504239	1.16019
Rv1154c	Rv1154c_-_hypothetical_protein	-1.863	-1.80023	0.313757	0.179276	0.503406	0.746477
Rv1063c	Rv1063c_-_hypothetical_protein	-2.887	-3.56791	0.314074	0.242106	0.502968	0.615994
Rv3106	Rv3106_fprA_NADPH:adrenodoxin_oxidoreductase	0.562	0.522544	0.314384	0.165622	0.50254	0.780882
Rv1639c	Rv1639c_-_hypothetical_protein	-2.391	-2.89559	0.314407	0.539401	0.502508	0.268088
Rv0517	Rv0517_-_membrane_acyltransferase	0.054	-0.267358	0.31467	0.530494	0.502144	0.27532
Rv2932	Rv2932_ppsB_phenolpthiocerol_synthesis_type-I_polyketide_synthase_PPSB	0.764	0.701117	0.314841	0.283138	0.501909	0.548002
IG_Rv1431	#N/A	-2.335	-1.80764	0.315476	0.200079	0.501033	0.698798
Rv3663c	Rv3663c_dppD_peptide_ABC_transporter_ATP-binding_protein	-2.88	-5.20297	0.316034	0.0738562	0.500266	1.13161
Rv3336c	Rv3336c_trpS_tryptophanyl-tRNA_synthetase	-6.102	-5.4361	0.316347	0.0718106	0.499836	1.14381
[truncated: 4,287 more rows]

## Sheet: Suppl. Table 2
Supplement Table 2: Tn-seq results for genes with log2 (FC) > -3.5 and p < 0.03
Gene	Gene function	log2 (FC)	p-Value
Rv3158	Rv3158_nuoN_NADH_dehydrogenase_subunit_N	-6.592	2.38108e-07
Rv3152	Rv3152_nuoH_NADH_dehydrogenase_subunit_H	-6.164	5.70166e-07
Rv0172	Rv0172_mce1D_MCE-family_protein_MCE1D	-6.267	7.52014e-06
Rv0249c	Rv0249c_-_succinate_dehydrogenase_membrane_anchor_subunit	-6.098	1.07251e-05
Rv0584	Rv0584_-_hypothetical_protein	-3.585	1.98025e-05
Rv0248c	Rv0248c_sdhA_succinate_dehydrogenase_flavoprotein_subunit	-6.251	2.05515e-05
Rv3068c	Rv3068c_pgmA_phosphoglucomutase	-4.975	3.29861e-05
Rv3156	Rv3156_nuoL_NADH_dehydrogenase_subunit_L	-8.456	4.6614e-05
Rv3868	Rv3868_-_hypothetical_protein	-4.094	7.79334e-05
Rv0169	Rv0169_mce1A_MCE-family_protein_MCE1A	-4.205	0.000137074
Rv3136	Rv3136_PPE51_PPE_family_protein	-5.299	0.000152546
Rv3150	Rv3150_nuoF_NADH_dehydrogenase_I_subunit_F	-6.79	0.000365904
Rv0144	Rv0144_-_TetR_family_transcriptional_regulator	-3.605	0.000370226
Rv2308	Rv2308_-_hypothetical_protein	-4.132	0.000406797
Rv2947c	Rv2947c_pks15_polyketide_synthase	-5.888	0.000433051
Rv1886c	Rv1886c_fbpB_secreted_antigen_85-B_FbpB	-5.047	0.00045477
Rv3236c	Rv3236c_-_integral_membrane_transport_protein	-9.341	0.000535054
Rv1013	Rv1013_pks16_long-chain-fatty-acid--CoA_ligase	-4.258	0.000636858
Rv3157	Rv3157_nuoM_NADH_dehydrogenase_subunit_M	-8.259	0.000731711
Rv3153	Rv3153_nuoI_NADH_dehydrogenase_subunit_I	-6.781	0.000797387
Rv3057c	Rv3057c_-_short-chain_dehydrogenase	-6.494	0.000857691
Rv0104	Rv0104_-_hypothetical_protein	-3.916	0.00111797
Rv3151	Rv3151_nuoG_NADH_dehydrogenase_subunit_G	-7.501	0.001132
Rv1855c	Rv1855c_-_oxidoreductase	-5.851	0.00114155
Rv0147	Rv0147_-_aldehyde_dehydrogenase	-4.41	0.0011981
Rv1901	Rv1901_cinA_competence_damage-inducible_protein_A	-4.71	0.00163855
Rv3880c	Rv3880c_-_hypothetical_protein	-3.606	0.00192096
Rv0134	Rv0134_ephF_epoxide_hydrolase	-3.505	0.00211259
Rv0502	Rv0502_-_hypothetical_protein	-5.089	0.00217715
Rv3145	Rv3145_nuoA_NADH_dehydrogenase_subunit_A	-7.323	0.00228196
Rv1374c	Rv1374c_-_hypothetical_protein	-3.711	0.00270495
Rv1071c	Rv1071c_echA9_3-hydroxyisobutyryl-CoA_hydrolase	-4.582	0.00272376
Rv0503c	Rv0503c_cmaA2_cyclopropane-fatty-acyl-phospholipid_synthase	-3.687	0.00272856
Rv0176	Rv0176_-_mce_associated_transmembrane_protein	-7.958	0.00285326
Rv0149	Rv0149_-_quinone_oxidoreductase	-4.06	0.00354041
Rv0157A	Rv0157A _-_hypothetical protein	-4.492	0.00415424
Rv0492c	Rv0492c_-_oxidoreductase_GMC-type	-3.965	0.00430421
Rv0178	Rv0178_-_mce_associated_membrane_protein	-8.618	0.00434095
Rv2463	Rv2463_lipP_esterase	-6.144	0.00440386
Rv3389c	Rv3389c_-_dehydrogenase	-3.935	0.0048174
Rv1375	Rv1375_-_hypothetical_protein	-3.653	0.00513802
Rv0168	Rv0168_yrbE1B_hypothetical_protein	-3.898	0.00525139
Rv2710	Rv2710_sigB_RNA_polymerase_sigma_factor_SigB	-6.155	0.00538249
Rv3273	Rv3273_-_transmembrane_carbonic_anhydrase	-4.037	0.00554121
Rv1937	Rv1937_-_oxygenase	-5.393	0.00691992
Rv0021c	Rv0021c_-_hypothetical_protein	-3.508	0.00706492
Rv0757	Rv0757_phoP_two_component_system_response_transcriptional_positive_regulator_PHOP	-5.816	0.0073721
Rv0246	Rv0246_-_hypothetical_protein	-3.746	0.00765998
Rv1753c	Rv1753c_PPE24_PPE_family_protein	-3.63	0.00768466
Rv2901c	Rv2901c_-_hypothetical_protein	-5.449	0.00770452
Rv1762c	Rv1762c_-_hypothetical_protein	-3.703	0.00771357
IG_Rv0161	intergenic region	-4.572	0.00802825
IG_Rv1861	intergenic region	-5.663	0.00822583
Rv1627c	Rv1627c_-_lipid-transfer_protein	-3.504	0.00844739
Rv0907	Rv0907_-_hypothetical_protein	-3.907	0.00850474
Rv2891	Rv2891_-_hypothetical_protein	-6.382	0.00857251
Rv1623c	Rv1623c_cydA_integral_membrane_cytochrome_D_ubiquinol_oxidase_CydA	-6.456	0.00903299
Rv1243c	Rv1243c_PE_PGRS23_PE-PGRS_family_protein	-3.595	0.00950808
Rv0195	Rv0195_-_two_component_transcriptional_regulator	-4.027	0.00963203
Rv2583c	Rv2583c_relA_GTP_pyrophosphokinase	-5.652	0.00963579
Rv2281	Rv2281_pitB_phosphate_ABC_transporter_permease	-5.937	0.0097744
Rv1564c	Rv1564c_treX_malto-oligosyltrehalose_synthase	-3.657	0.0100455
Rv1936	Rv1936_-_monooxygenase	-5.383	0.0101476
Rv0447c	Rv0447c_ufaA1_cyclopropane-fatty-acyl-phospholipid_synthase	-3.585	0.0109236
Rv3154	Rv3154_nuoJ_NADH_dehydrogenase_subunit_J	-5.521	0.0110572
Rv3892c	Rv3892c_PPE69_PPE_family_protein	-3.502	0.0113893
Rv1880c	Rv1880c_cyp140_cytochrome_p450_140_CYP140	-5.092	0.0114211
IG_Rv2525c	intergenic region	-7.14	0.0117148
IG_Rv1801	intergenic region	-3.666	0.0124325
Rv2913c	Rv2913c_-_D-amino_acid_aminohydrolase	-3.769	0.0126821
Rv2476c	Rv2476c_gdh_NAD-dependent_glutamate_dehydrogenase	-7.168	0.0129641
Rv2181	Rv2181_-_hypothetical_protein	-3.602	0.0131213
Rv3512	Rv3512_PE_PGRS56_PE-PGRS_family_protein	-3.947	0.0133476
Rv0243	Rv0243_fadA2_acetyl-CoA_acetyltransferase	-4.437	0.0148433
Rv1902c	Rv1902c_nanT_sialic_acid-transport_integral_membrane_protein_NanT	-3.609	0.0150897
Rv0746	Rv0746_PE_PGRS9_PE-PGRS_family_protein	-4.358	0.0159039
Rv3148	Rv3148_nuoD_NADH_dehydrogenase_subunit_D	-7.647	0.015945
Rv1104	Rv1104_-_hypothetical_protein	-3.573	0.0164599
Rv3149	Rv3149_nuoE_NADH_dehydrogenase_subunit_E	-3.699	0.0166269
Rv0115	Rv0115_hddA_D-alpha-D-heptose-7-phosphate_kinase	-3.626	0.0167655
Rv3690	Rv3690_-_hypothetical_protein	-4.518	0.016824
Rv3692	Rv3692_moxR2_methanol_dehydrogenase_transcriptional_regulatory_protein_MOXR2	-4.357	0.017174
Rv3494c	Rv3494c_mce4F_MCE-family_protein_MCE4F	-3.778	0.0182209
Rv0245	Rv0245_-_oxidoreductase	-4.125	0.019127
Rv1910c	Rv1910c_-_hypothetical_protein	-3.747	0.0196196
Rv2467	Rv2467_pepN_aminopeptidase	-6.705	0.0201125
Rv1813c	Rv1813c_-_hypothetical_protein	-5.993	0.0202006
Rv3535c	Rv3535c_-_acetaldehyde_dehydrogenase	-4.692	0.0202677
Rv1144	Rv1144_-_short-chain_type_dehydrogenase/reductase	-4.148	0.0204563
Rv0996	Rv0996_-_transmembrane_protein	-5.999	0.020737
IG_Rv3637	intergenic region	-8.065	0.0213077
Rv2276	Rv2276_cyp121_cytochrome_P450_121_CYP121	-5.833	0.0223287
Rv3288c	Rv3288c_usfY_hypothetical_protein	-4.233	0.0223335
Rv2702	Rv2702_ppgK_polyphosphate_glucokinase	-4.747	0.0224193
Rv0936	Rv0936_pstA2_phosphate_ABC_transporter_transmembrane_protein	-4.72	0.0235631
Rv2751	Rv2751_-_hypothetical_protein	-6.097	0.024788
Rv2633c	Rv2633c_-_hypothetical_protein	-5.2	0.0257263
Rv3079c	Rv3079c_-_hypothetical_protein	-4.301	0.0271151
IG_Rv0917	intergenic region	-5.038	0.0274488
Rv1363c	Rv1363c_-_hypothetical_protein	-5.132	0.0274592
Rv2937	Rv2937_drrB_daunorubicin-DIM-transport_integral_membrane_protein_ABC_transporter_DrrB	-4.344	0.0277085
Rv0163	Rv0163_-_hypothetical_protein	-3.639	0.0277089
Rv3741c	Rv3741c_-_oxidoreductase	-3.703	0.0278788
Rv0835	Rv0835_lpqQ_lipoprotein_LpqQ	-3.625	0.028149
Rv0449c	Rv0449c_-_hypothetical_protein	-3.593	0.0281887
Rv1798	Rv1798_-_hypothetical_protein	-5.376	0.028351
Rv0076c	Rv0076c_-_hypothetical_protein	-3.561	0.0285714
Rv3146	Rv3146_nuoB_NADH_dehydrogenase_subunit_B	-3.577	0.0300905

## Sheet: Suppl. Table 3
Supplement Table 3: RNAtag-seq for carbon-starved and resuscitated H37Rv
ws….weeks starved
hr…hours resuscitated
Gene	5ws	1hr	3hr	5hr	7hr	9hr
10Sa_RNA_ssr_Rvns02	5.54257	-0.481246	-0.763909	-0.417208	-0.232375	-0.168484
Rfam_ncRNA0_NC_000962_Glycine_Rfam_annotation	0.716172	-0.793092	-1.22291	-1.07326	-0.884095	-0.781925
Rfam_ncRNA1_NC_000962_Glycine_Rfam_annotation	0.393626	-1.57556	-1.92034	-1.78481	-1.64335	-1.02801
Rfam_ncRNA10_NC_000962_Glycine_Rfam_annotation	1.74742	0.622385	0.38739	0.732114	0.788189	0.673063
Rfam_ncRNA100_NC_000962_ncRNA51_(2584802_2585002_-)_Rfam_annotation	0.134776	0.744999	0.693234	0.662561	0.439572	0.0660646
Rfam_ncRNA101_NC_000962_ncRNA52_(2600522_2600722_-)_Rfam_annotation	5.49544	1.35975	0.552918	-0.119274	-0.135989	0.176281
Rfam_ncRNA102_NC_000962_ncRNA117_(2617437_2617637_+)_Rfam_annotation	1.03398	-0.521195	-0.518244	-0.386683	-0.436686	-0.13576
Rfam_ncRNA103_NC_000962_ncRNA118_(2632147_2632347_+)_Rfam_annotation	1.16564	-0.971298	-1.14069	-1.09578	-1.06987	-0.909388
Rfam_ncRNA104_NC_000962_ncRNA53_(2632788_2632988_-)_Rfam_annotation	1.52156	-0.436031	-0.496492	-0.254575	-0.0395286	-0.373176
Rfam_ncRNA105_NC_000962_ncRNA54_(2637119_2637319_-)_Rfam_annotation	1.80032	-0.566415	-0.692381	-0.600577	-0.405255	-0.611889
Rfam_ncRNA106_NC_000962_ncRNA119_(2637471_2637671_+)_Rfam_annotation	0.320312	0.0791772	-0.247063	-0.336316	-0.0975509	-0.132647
Rfam_ncRNA107_NC_000962_ncRNA120_(2692166_2692366_+)_Rfam_annotation	6.38881	0.427973	-0.0744422	-0.192341	-0.309403	-0.0663537
Rfam_ncRNA108_NC_000962_ncRNA55_(2705829_2706029_-)_Rfam_annotation	0.0414375	-0.202441	-0.395803	-0.338328	-0.254257	-0.13978
Rfam_ncRNA109_NC_000962_ncRNA121_(2786264_2786464_+)_Rfam_annotation	2.41268	1.9348	1.66609	1.2863	1.06664	0.722178
Rfam_ncRNA11_NC_000962_RNaseP_bact_a_Rfam_annotation	5.58374	1.13543	1.19464	1.19773	1.06968	0.723002
Rfam_ncRNA110_NC_000962_ncRNA56_(2827955_2828155_-)_Rfam_annotation	-4.1591	-1.20262	-0.656795	-0.183264	-0.114239	-0.106726
Rfam_ncRNA111_NC_000962_ncRNA122_(2828020_2828220_+)_Rfam_annotation	-0.237418	0.0595483	-0.194177	0.506157	0.646476	-0.102523
Rfam_ncRNA112_NC_000962_ncRNA123_(2828224_2828424_+)_Rfam_annotation	-0.730575	0.367107	-0.107942	-0.0720317	0.0701307	0.136482
Rfam_ncRNA113_NC_000962_ncRNA57_(2828345_2828545_-)_Rfam_annotation	0.798449	0.574365	0.544822	0.451844	0.292929	0.265146
Rfam_ncRNA114_NC_000962_ncRNA124_(2830645_2830845_+)_Rfam_annotation	0.88633	-0.133597	0.797827	0.880149	1.13573	0.759041
Rfam_ncRNA115_NC_000962_ncRNA59_(2869427_2869627_-)_Rfam_annotation	0.238989	0.782537	0.855878	0.972135	0.96075	0.985995
Rfam_ncRNA116_NC_000962_ncRNA60_(3120385_3120585_-)_Rfam_annotation	-0.877459	1.02693	0.950726	1.39908	1.35329	0.732637
Rfam_ncRNA117_NC_000962_ncRNA125_(3135526_3135726_+)_Rfam_annotation	3.74657	0.488442	0.908885	1.28434	1.36699	0.817463
Rfam_ncRNA118_NC_000962_ncRNA61_(3288136_3288336_-)_Rfam_annotation	0.775871	0.284267	0.566357	0.666689	0.708027	0.4184
Rfam_ncRNA119_NC_000962_ncRNA62_(3317804_3318004_-)_Rfam_annotation	0.438158	0.337131	0.431962	0.323984	0.257542	0.130446
Rfam_ncRNA12_NC_000962_tmRNA_Rfam_annotation	5.54544	-0.894228	-0.749607	-0.582716	-0.465677	-0.12428
Rfam_ncRNA120_NC_000962_ncRNA127_(3421213_3421413_+)_Rfam_annotation	1.33838	-1.74419	-1.745	-1.82292	-1.8143	-1.05202
Rfam_ncRNA121_NC_000962_ncRNA128_(3421224_3421424_+)_Rfam_annotation	1.36441	-0.753402	-0.787456	-0.204202	-0.133012	-0.474703
Rfam_ncRNA122_NC_000962_ncRNA63_(3503077_3503277_-)_Rfam_annotation	1.13494	1.46509	1.26116	1.18245	1.02048	0.499182
Rfam_ncRNA123_NC_000962_ncRNA64_(3547194_3547394_-)_Rfam_annotation	2.42966	1.76267	1.56764	1.38759	0.96401	0.659102
Rfam_ncRNA124_NC_000962_ncRNA129_(3556873_3557073_+)_Rfam_annotation	-0.46836	-0.150962	0.229745	0.341564	0.18506	0.321725
Rfam_ncRNA125_NC_000962_ncRNA65_(3557133_3557333_-)_Rfam_annotation	-0.245539	-0.553036	-0.421996	-0.272714	-0.328917	0.0481652
Rfam_ncRNA126_NC_000962_ncRNA130_(3558662_3558862_+)_Rfam_annotation	-1.52791	1.11134	1.02673	0.810854	0.639533	0.364635
Rfam_ncRNA127_NC_000962_ncRNA66_(3558704_3558904_-)_Rfam_annotation	0.306818	1.95279	1.3211	1.11236	0.772856	0.529136
Rfam_ncRNA128_NC_000962_ncRNA67_(3558778_3558978_-)_Rfam_annotation	0.102565	1.23894	1.09954	0.805277	0.537838	0.3127
Rfam_ncRNA129_NC_000962_ncRNA132_(3621272_3621472_+)_Rfam_annotation	2.62136	-0.548049	-0.399964	-0.185877	-0.0848311	0.193169
Rfam_ncRNA13_NC_000962_SAM-IV_Rfam_annotation	-0.555842	0.421441	-0.0606105	0.160786	0.189327	0.451672
Rfam_ncRNA130_NC_000962_ncRNA133_(3742977_3743177_+)_Rfam_annotation	-2.70371	0.528999	-0.526205	-0.679653	-0.629026	-0.302701
Rfam_ncRNA131_NC_000962_ncRNA134_(3743489_3743689_+)_Rfam_annotation	2.0593	-0.201226	0.228916	0.428301	0.344969	0.262516
Rfam_ncRNA132_NC_000962_ncRNA68_(3835227_3835427_-)_Rfam_annotation	-1.81412	1.51215	0.550608	0.0547211	0.141502	0.0742898
Rfam_ncRNA133_NC_000962_ncRNA69_(3842773_3842973_-)_Rfam_annotation	-1.98527	-0.295142	-0.0987982	0.0524947	0.0391848	0.142969
Rfam_ncRNA134_NC_000962_ncRNA136_(3846597_3846797_+)_Rfam_annotation	-0.222579	-0.786663	-0.814521	-0.780604	-0.654188	-0.281421
Rfam_ncRNA135_NC_000962_ncRNA137_(3892072_3892272_+)_Rfam_annotation	3.25519	-0.179364	-0.122431	-0.198159	-0.233606	-0.0538128
Rfam_ncRNA136_NC_000962_ncRNA70_(3892111_3892311_-)_Rfam_annotation	-0.802735	0.678984	0.910208	0.791078	0.561841	0.339371
Rfam_ncRNA137_NC_000962_ncRNA71_(3892155_3892355_-)_Rfam_annotation	-1.53912	0.537858	0.583218	0.22279	-0.00450923	0.00848892
Rfam_ncRNA138_NC_000962_ncRNA138_(3907030_3907230_+)_Rfam_annotation	-3.15183	0.197734	0.117243	-0.141854	-0.327318	-0.172727
Rfam_ncRNA139_NC_000962_ncRNA72_(3930756_3930956_-)_Rfam_annotation	1.64466	0.299262	0.000380399	-0.384535	-0.472203	-0.43029
Rfam_ncRNA14_NC_000962_6C_Rfam_annotation	-0.159668	2.31073	1.32284	1.34867	1.36421	0.797411
Rfam_ncRNA140_NC_000962_ncRNA139_(3950421_3950621_+)_Rfam_annotation	0.277245	-0.166621	-0.409639	-0.545565	-0.551475	-0.0540748
Rfam_ncRNA141_NC_000962_ncRNA140_(3964128_3964328_+)_Rfam_annotation	2.01226	0.0570786	-0.0842254	-0.20472	-0.260497	-0.270739
Rfam_ncRNA142_NC_000962_ncRNA141_(3965305_3965505_+)_Rfam_annotation	-1.18077	0.156787	0.197462	-0.0279942	0.0148478	0.229217
Rfam_ncRNA143_NC_000962_ncRNA142_(3965397_3965597_+)_Rfam_annotation	-1.53191	0.0109146	0.136484	0.0222455	-0.0421755	-0.177493
Rfam_ncRNA144_NC_000962_ncRNA143_(4092938_4093138_+)_Rfam_annotation	-0.591282	0.0568696	0.397901	0.326268	0.167282	0.196888
Rfam_ncRNA145_NC_000962_ncRNA144_(4100670_4100870_+)_Rfam_annotation	9.47589	-1.57121	-1.55978	-1.02541	-0.692413	-0.440858
Rfam_ncRNA146_NC_000962_ncRNA73_(4107390_4107590_-)_Rfam_annotation	-1.59654	-2.01129	-1.74973	-1.32369	-0.992738	-0.574486
Rfam_ncRNA147_NC_000962_ncRNA146_(4126668_4126868_+)_Rfam_annotation	-0.554046	-1.49043	-1.20263	-0.810541	-0.569083	-0.446082
Rfam_ncRNA148_NC_000962_ncRNA74_(4278183_4278383_-)_Rfam_annotation	-0.678502	0.370483	0.696315	0.790712	0.765915	0.471977
Rfam_ncRNA149_NC_000962_ncRNA75_(4288048_4288248_-)_Rfam_annotation	0.9598	0.336598	0.0471499	0.151839	0.390878	-0.172835
Rfam_ncRNA15_NC_000962_SRP_bact_Rfam_annotation	4.13747	-0.423568	-0.777323	-0.684306	-1.14249	-0.769664
Rfam_ncRNA150_NC_000962_ncRNA76_(4319659_4319859_-)_Rfam_annotation	0.798281	-0.127236	0.0293975	0.443148	0.554711	0.207536
Rfam_ncRNA151_NC_000962_ncRNA77_(4320334_4320534_-)_Rfam_annotation	-0.28043	-0.761812	-0.550983	-0.0797438	0.347939	0.42204
Rfam_ncRNA152_NC_000962_ncRNA148_(4328164_4328364_+)_Rfam_annotation	2.08122	-0.212073	-0.39815	-0.413211	-0.404613	0.030383
Rfam_ncRNA153_NC_000962_ncRNA149_(4336195_4336395_+)_Rfam_annotation	-2.19623	-1.26678	-0.842396	-0.187365	0.252889	0.157252
Rfam_ncRNA154_NC_000962_ncRNA79_(4336485_4336685_-)_Rfam_annotation	0.290543	-0.777423	-1.44359	-1.53368	-1.58325	-0.792424
Rfam_ncRNA155_NC_000962_ncRNA150_(4386998_4387198_+)_Rfam_annotation	2.37345	-1.43718	-1.59606	-1.51733	-1.3952	-0.697262
Rfam_ncRNA16_NC_000962_yybP-ykoY_Rfam_annotation	2.13639	-1.10578	-1.46326	-1.4077	-1.30574	-0.77635
Rfam_ncRNA17_NC_000962_cand19_(1148029_1148238_-)_Rfam_annotation	-0.594717	-1.44256	-1.53628	-1.45344	-1.44279	-0.970571
Rfam_ncRNA18_NC_000962_cand95_(1175179_1175439_+)_Rfam_annotation	0.321507	-1.70662	-2.00313	-1.93091	-1.77659	-1.22087
Rfam_ncRNA19_NC_000962_cand27_(1276014_1276292_-)_Rfam_annotation	1.97898	-1.58959	-1.781	-1.67499	-1.58765	-1.1455
Rfam_ncRNA2_NC_000962_Cobalamin_Rfam_annotation	-0.0166638	-0.803746	-0.544513	-0.687328	-0.814162	-0.266816
Rfam_ncRNA20_NC_000962_cand100_(1539150_1539670_+)_Rfam_annotation	1.05434	-1.5297	-1.73174	-1.69987	-1.61507	-1.13009
Rfam_ncRNA21_NC_000962_cand34_(1702335_1702936_-)_Rfam_annotation	-0.477324	-1.48561	-1.70332	-1.69325	-1.62486	-1.1857
Rfam_ncRNA22_NC_000962_cand105_(1934053_1934284_+)_Rfam_annotation	7.52441	-0.0138312	-0.0110793	0.732051	0.656185	-0.37078
Rfam_ncRNA23_NC_000962_cand109_(2232288_2232638_+)_Rfam_annotation	0.515586	-1.20757	-1.22733	-1.20019	-1.17561	-0.725666
Rfam_ncRNA24_NC_000962_cand42_(2259837_2260151_-)_Rfam_annotation	1.75374	-0.584031	-0.180738	-0.124862	-0.171244	-0.0889162
Rfam_ncRNA25_NC_000962_cand58_(2868898_2869446_-)_Rfam_annotation	1.03214	-0.814793	-0.460796	-0.245518	-0.27195	-0.172097
Rfam_ncRNA26_NC_000962_cand126_(3331779_3332272_+)_Rfam_annotation	-0.11358	-0.72902	-0.539446	-0.446412	-0.392645	-0.257976
Rfam_ncRNA27_NC_000962_cand131_(3597819_3598223_+)_Rfam_annotation	0.139167	-0.763532	-0.597302	-0.602976	-0.527628	-0.432929
Rfam_ncRNA28_NC_000962_cand135_(3755778_375608_+)_Rfam_annotation	2.58896	-0.36543	-0.642374	-1.27052	-1.51011	-0.948603
Rfam_ncRNA29_NC_000962_cand145_(4100692_4100988_+)_Rfam_annotation	9.29822	-0.347863	-0.269548	-0.482531	-0.433702	-0.239036
Rfam_ncRNA3_NC_000962_TPP_Rfam_annotation	1.10434	1.92716	1.20195	0.617504	0.353667	0.35592
Rfam_ncRNA30_NC_000962_cand147_(4317081_4317386_+)_Rfam_annotation	0.499334	-0.384532	-0.0499452	-0.167717	-0.337195	-0.0401438
Rfam_ncRNA31_NC_000962_cand78_(4320034_4320509_-)_Rfam_annotation	-0.540112	-1.33793	-1.14308	-0.887081	-0.573303	-0.243886
Rfam_ncRNA32_NC_000962_cand83_(476366_476976_+)_Rfam_annotation	3.14494	-0.76611	-0.671297	-0.234367	-0.0599663	-0.348243
Rfam_ncRNA33_NC_000962_cand13_(927494_927928_-)_Rfam_annotation	0.0388775	-1.62194	-1.37983	-1.07182	-0.959951	-0.318898
Rfam_ncRNA34_NC_000962_cand15_(937970_938227_-)_Rfam_annotation	2.06876	-1.15325	-0.888149	-0.74088	-0.740243	-0.192382
Rfam_ncRNA35_NC_000962_ncRNA9_(565563_565763_-)_Rfam_annotation	1.55145	-0.656419	-0.316307	-0.147629	-0.107487	-0.0188084
Rfam_ncRNA36_NC_000962_ncRNA84_(681664_681864_+)_Rfam_annotation	-0.413228	0.193627	0.0871183	-0.182324	-0.0935066	0.100074
Rfam_ncRNA37_NC_000962_ncRNA85_(704188_704388_+)_Rfam_annotation	1.39107	1.65005	0.964426	0.357931	0.238612	-0.0431719
Rfam_ncRNA38_NC_000962_ncRNA86_(704299_704499_+)_Rfam_annotation	2.62587	-0.372988	-0.225714	-0.308439	-0.312273	-0.0444805
Rfam_ncRNA39_NC_000962_ncRNA87_(704311_704511_+)_Rfam_annotation	2.65239	2.50395	1.98758	1.33842	0.96467	0.698301
Rfam_ncRNA4_NC_000962_TPP_Rfam_annotation	-0.271317	-1.35785	-1.3362	-0.885911	-0.655913	-0.408917
Rfam_ncRNA40_NC_000962_ncRNA88_(767111_767311_+)_Rfam_annotation	-0.266468	0.474491	0.432133	0.0775819	0.0675692	0.192513
Rfam_ncRNA41_NC_000962_ncRNA10_(767353_767553_-)_Rfam_annotation	-1.54985	0.610668	0.482252	0.121828	0.0920476	0.221543
Rfam_ncRNA42_NC_000962_ncRNA89_(789570_789770_+)_Rfam_annotation	1.70829	-0.852894	-1.16983	-0.914973	-0.730157	-0.501645
Rfam_ncRNA43_NC_000962_ncRNA11_(798449_798649_-)_Rfam_annotation	1.57245	0.696901	0.41032	0.53467	0.607288	0.210997
Rfam_ncRNA44_NC_000962_ncRNA12_(810973_811173_-)_Rfam_annotation	-1.82455	1.75647	1.32827	0.980428	0.866711	0.929856
Rfam_ncRNA45_NC_000962_ncRNA14_(931974_932174_-)_Rfam_annotation	-3.49804	-0.302097	0.428464	0.48789	0.645102	0.616574
Rfam_ncRNA46_NC_000962_ncRNA16_(986306_986506_-)_Rfam_annotation	1.99021	0.124871	0.338387	0.610383	0.596572	0.447151
Rfam_ncRNA47_NC_000962_ncRNA17_(986961_987161_-)_Rfam_annotation	3.10916	-0.0650852	-0.0414795	0.245425	0.225613	0.105292
Rfam_ncRNA48_NC_000962_ncRNA18_(1014435_1014635_-)_Rfam_annotation	-2.12388	-0.592781	-0.513574	-0.256961	-0.0141034	-0.0244948
Rfam_ncRNA49_NC_000962_ncRNA90_(1113751_1113951_+)_Rfam_annotation	-0.603664	-1.84539	-1.78879	-1.22009	-0.777361	-0.325372
Rfam_ncRNA5_NC_000962_ydaO-yuaA_Rfam_annotation	-1.81374	0.585011	0.755342	0.724689	0.669336	0.379779
Rfam_ncRNA50_NC_000962_ncRNA91_(1163697_1163897_+)_Rfam_annotation	1.30366	0.529258	0.348034	0.140918	0.0593923	-0.0396472
Rfam_ncRNA51_NC_000962_ncRNA92_(1163730_1163930_+)_Rfam_annotation	1.63804	0.781549	0.457498	0.269659	0.0963406	0.0979863
Rfam_ncRNA52_NC_000962_ncRNA93_(1163937_1164137_+)_Rfam_annotation	1.4685	-0.937745	-0.549792	0.0441352	0.313766	-0.0138153
Rfam_ncRNA53_NC_000962_ncRNA94_(1170681_1170881_+)_Rfam_annotation	0.569295	-0.448977	-0.575205	-0.565659	-0.653835	-0.410324
Rfam_ncRNA54_NC_000962_ncRNA96_(1175179_1175379_+)_Rfam_annotation	0.342417	-1.0794	-0.866107	-0.531332	-0.42076	-0.20197
Rfam_ncRNA55_NC_000962_ncRNA20_(1175319_1175519_-)_Rfam_annotation	-0.892475	0.885529	0.616857	0.393106	0.358983	0.2684
Rfam_ncRNA56_NC_000962_ncRNA21_(1215216_1215416_-)_Rfam_annotation	-1.21529	1.38404	0.724492	0.00301503	-0.350034	-0.35603
Rfam_ncRNA57_NC_000962_ncRNA22_(1215224_1215424_-)_Rfam_annotation	-1.30201	2.08319	1.0818	0.0713832	-0.30138	-0.376228
Rfam_ncRNA58_NC_000962_ncRNA23_(1232114_1232314_-)_Rfam_annotation	3.46439	0.164928	0.310464	0.544804	0.321622	0.335581
Rfam_ncRNA59_NC_000962_ncRNA24_(1271967_1272167_-)_Rfam_annotation	0.668976	0.553511	0.953446	0.997692	0.797319	0.504654
Rfam_ncRNA6_NC_000962_Cobalamin_Rfam_annotation	-1.39583	-1.38338	-1.24853	-1.03836	-0.890087	-0.22855
Rfam_ncRNA60_NC_000962_ncRNA25_(1272141_1272341_-)_Rfam_annotation	0.415723	2.4577	1.54	0.869248	0.69336	0.303252
Rfam_ncRNA61_NC_000962_ncRNA26_(1275755_1275955_-)_Rfam_annotation	2.43919	0.940301	0.808158	0.688395	0.601684	0.1835
Rfam_ncRNA62_NC_000962_ncRNA97_(1276012_1276212_+)_Rfam_annotation	2.12254	0.0200057	-0.497783	-0.364362	-0.308217	-0.315236
Rfam_ncRNA63_NC_000962_ncRNA98_(1276030_1276230_+)_Rfam_annotation	2.09303	1.83376	1.3361	0.968792	0.846111	0.33864
Rfam_ncRNA64_NC_000962_ncRNA28_(1371488_1371688_-)_Rfam_annotation	0.532083	-0.728844	-0.803482	-0.690243	-0.522298	-0.0538665
Rfam_ncRNA65_NC_000962_ncRNA29_(1371566_1371766_-)_Rfam_annotation	0.546572	0.0261479	-0.126213	0.0913505	0.196312	0.164391
Rfam_ncRNA66_NC_000962_ncRNA99_(1445853_1446053_+)_Rfam_annotation	-3.28438	-0.27956	-0.196632	0.00445113	0.0241992	0.076437
Rfam_ncRNA67_NC_000962_ncRNA30_(1531123_1531323_-)_Rfam_annotation	-0.245342	0.947488	0.871759	1.02309	0.939482	0.540509
Rfam_ncRNA68_NC_000962_ncRNA31_(1541813_1542013_-)_Rfam_annotation	0.832594	0.277756	0.165126	0.291196	0.343531	0.514041
Rfam_ncRNA69_NC_000962_ncRNA101_(1680699_1680899_+)_Rfam_annotation	0.77823	-1.34963	-1.23281	-0.946133	-0.634364	-0.102233
Rfam_ncRNA7_NC_000962_ykoK_Rfam_annotation	3.40098	1.06805	1.15994	0.973818	1.18094	0.988638
Rfam_ncRNA70_NC_000962_ncRNA32_(1680719_1680919_-)_Rfam_annotation	-0.408141	-0.940346	-0.915495	-0.776526	-0.745883	-0.0142761
Rfam_ncRNA71_NC_000962_ncRNA33_(1697898_1698098_-)_Rfam_annotation	-0.785259	1.05516	0.770872	0.830593	0.955287	0.461391
Rfam_ncRNA72_NC_000962_ncRNA35_(1714163_1714363_-)_Rfam_annotation	-0.431259	-1.22893	-0.5326	-0.100577	-0.0380416	-0.312822
Rfam_ncRNA73_NC_000962_ncRNA102_(1774641_1774841_+)_Rfam_annotation	-1.15776	-0.719779	-0.246646	-0.184567	-0.237321	-0.110727
Rfam_ncRNA74_NC_000962_ncRNA103_(1793753_1793953_+)_Rfam_annotation	-0.134253	-1.13561	-0.802832	-0.288469	-0.140689	-0.157414
Rfam_ncRNA75_NC_000962_ncRNA104_(1914984_1915184_+)_Rfam_annotation	-0.524558	-1.45286	-1.12304	-0.598086	-0.198011	-0.417121
Rfam_ncRNA76_NC_000962_ncRNA36_(1914988_1915188_-)_Rfam_annotation	6.14738	0.951486	1.18834	0.920123	0.512254	0.438201
Rfam_ncRNA77_NC_000962_ncRNA106_(1998936_1999136_+)_Rfam_annotation	-0.811898	-0.722057	-0.399177	-0.420034	-0.415928	-0.463839
Rfam_ncRNA78_NC_000962_ncRNA37_(2059124_2059324_-)_Rfam_annotation	1.43087	-0.831989	-1.00946	-1.2082	-1.19205	-0.398109
Rfam_ncRNA79_NC_000962_ncRNA38_(2074550_2074750_-)_Rfam_annotation	0.309706	0.0826071	0.0453854	0.159364	0.059065	-0.276395
Rfam_ncRNA8_NC_000962_ykoK_Rfam_annotation	1.31983	-0.831855	-0.972246	-1.09918	-1.10941	-0.366927
Rfam_ncRNA80_NC_000962_ncRNA39_(2108884_2109084_-)_Rfam_annotation	-2.46941	-0.775261	-0.75873	-0.343608	0.0178533	-0.248896
Rfam_ncRNA81_NC_000962_ncRNA40_(2108906_2109106_-)_Rfam_annotation	-2.59869	0.459924	-0.5883	-1.23468	-1.37372	-0.73939
Rfam_ncRNA82_NC_000962_ncRNA107_(2138214_2138414_+)_Rfam_annotation	0.930869	-0.116761	-1.26701	-1.57749	-1.60091	-0.834176
Rfam_ncRNA83_NC_000962_ncRNA108_(2228676_2228876_+)_Rfam_annotation	0.637365	-0.962054	-0.825246	-0.683191	-0.573854	-0.202675
Rfam_ncRNA84_NC_000962_ncRNA41_(2234950_2235150_-)_Rfam_annotation	2.58398	-1.2663	-1.28559	-1.25046	-1.25699	-0.455119
Rfam_ncRNA85_NC_000962_ncRNA110_(2268167_2268367_+)_Rfam_annotation	-1.66801	-1.64864	-1.18513	-0.553793	-0.508783	-0.243789
Rfam_ncRNA86_NC_000962_ncRNA111_(2270454_2270654_+)_Rfam_annotation	-2.20221	-1.197	-1.07841	-0.779386	-0.64584	-0.186258
Rfam_ncRNA87_NC_000962_ncRNA112_(2307021_2307221_+)_Rfam_annotation	4.04198	4.43276	2.68458	1.92464	1.49614	1.0016
Rfam_ncRNA88_NC_000962_ncRNA43_(2358066_2358266_-)_Rfam_annotation	-2.78302	-1.80398	-1.57701	-0.990477	-0.461447	-0.270339
Rfam_ncRNA89_NC_000962_ncRNA113_(2364799_2364999_+)_Rfam_annotation	2.09573	-0.613503	-0.647415	-0.529821	-0.444986	-0.095563
Rfam_ncRNA9_NC_000962_Glycine_Rfam_annotation	1.41983	0.809008	-0.426623	-1.34711	-1.51022	-0.871264
Rfam_ncRNA90_NC_000962_ncRNA44_(2365168_2365368_-)_Rfam_annotation	-1.53261	-0.122289	-0.40323	-0.580011	-0.595697	-0.171725
Rfam_ncRNA91_NC_000962_ncRNA114_(2366707_2366907_+)_Rfam_annotation	1.64769	-1.33364	-1.32025	-1.24904	-1.15964	-0.235718
Rfam_ncRNA92_NC_000962_ncRNA45_(2368603_2368803_-)_Rfam_annotation	-1.52624	-1.27226	-1.24943	-1.16543	-1.09737	-0.113739
Rfam_ncRNA93_NC_000962_ncRNA46_(2388368_2388568_-)_Rfam_annotation	2.54526	-1.28936	-1.22635	-1.10951	-1.00961	-0.189567
Rfam_ncRNA94_NC_000962_ncRNA115_(2505652_2505852_+)_Rfam_annotation	-1.45481	2.87612	2.88935	2.74367	2.46418	1.51938
Rfam_ncRNA95_NC_000962_ncRNA47_(2510342_2510542_-)_Rfam_annotation	-0.1339	1.66024	1.97751	1.6538	1.43416	0.983462
Rfam_ncRNA96_NC_000962_ncRNA48_(2541485_2541685_-)_Rfam_annotation	1.51083	0.903934	1.29608	0.878065	0.554989	0.288889
Rfam_ncRNA97_NC_000962_ncRNA116_(2581288_2581488_+)_Rfam_annotation	0.832532	-0.997387	-1.33342	-1.4692	-1.20777	-0.930602
Rfam_ncRNA98_NC_000962_ncRNA49_(2582862_2583062_-)_Rfam_annotation	2.23293	-0.577912	-0.963987	-1.04246	-0.907451	-0.527127
Rfam_ncRNA99_NC_000962_ncRNA50_(2584766_2584966_-)_Rfam_annotation	0.0355671	0.255445	-0.594375	-0.948846	-0.868971	-0.426071
ribonuclease_P_RNA_rnpB_Rvns01	5.60713	2.2218	0.962099	0.431458	0.823299	0.730244
Rv0001_dnaA_chromosome_replication_initiator_DnaA	-0.826242	5.69489	4.66833	2.64126	1.49143	0.529589
Rv0002_dnaN_DNA_polymerase_III_subunit_beta	-1.44228	0.693189	0.207945	0.153934	0.147557	0.281553
Rv0003_recF_recombination_protein_F	-0.422786	0.344219	-0.409464	-0.336803	-0.210408	0.0351809
Rv0004_-_hypothetical_protein	-0.302898	0.519087	0.677133	0.4922	0.225697	0.0460926
Rv0005_gyrB_DNA_gyrase_subunit_B	-0.355046	0.978558	1.38294	1.44097	1.33761	0.764082
Rv0006_gyrA_DNA_gyrase_subunit_A	-0.942386	0.617981	0.765351	1.26797	1.32516	0.642886
Rv0007_-_hypothetical_protein	-0.853696	1.63998	1.46668	0.760426	0.522636	0.578159
Rv0008c_-_hypothetical_protein	1.03449	0.551883	0.0464619	0.000492651	0.148693	0.165421
Rv0009_ppiA_iron-regulated_peptidyl-prolyl_cis-trans_isomerase_A	-2.39948	0.692762	0.304924	0.446406	0.792366	0.261173
Rv0010c_-_hypothetical_protein	-0.463268	-0.109117	-0.229906	-0.140536	-0.382246	-0.00740788
Rv0011c_-_septation_inhibitor_protein	0.533269	0.493607	0.310703	0.123169	-0.0684922	0.32182
Rv0012_-_hypothetical_protein	0.258604	0.0775029	0.0651314	-0.0364732	-0.138008	-0.0301375
Rv0013_trpG_para-aminobenzoate_synthase_component_II	-0.561865	-1.28677	-1.101	-0.807929	-0.649826	-0.104908
Rv0014c_pknB_Ser/Thr_protein_kinase_B	-0.856725	-1.33699	-1.21109	-1.06775	-0.759683	-0.390672
Rv0015c_pknA_Ser/Thr_protein_kinase_A	-1.12325	-0.669572	-0.543827	-0.471942	-0.445247	-0.0446786
Rv0016c_pbpA_penicillin-binding_protein_PbpA	-0.596919	1.37914	1.26589	1.14979	1.06136	0.52092
Rv0017c_rodA_cell_division_protein_RodA	-1.71621	1.39899	1.43355	1.01152	1.20384	0.7697
Rv0018c_ppp_serine/threonine_phosphatase	-1.23075	0.405455	-0.0283371	0.0906557	-0.0823907	-0.462074
Rv0019c_-_hypothetical_protein	-1.0796	-0.118802	-0.0550539	-0.0308009	-0.0953257	-0.0198925
Rv0020c_TB39.8_hypothetical_protein	-0.244278	-0.471017	-0.519922	-0.583364	-0.412659	0.000523705
Rv0021c_-_hypothetical_protein	-1.90445	-0.245632	-0.262488	-0.386712	-0.49803	-0.272018
Rv0022c_whiB5_transcriptional_regulatory_protein_WHIB-like_WHIB5	-2.78077	-0.0387901	-0.380198	-0.544819	-0.549672	-0.185102
Rv0023_-_transcriptional_regulator	-1.12498	-0.220912	-0.473164	-0.650487	-0.679309	-0.263165
Rv0024_-_protein_P60-related_protein	-1.00692	-1.03784	-1.17839	-1.1036	-1.13372	-0.313251
Rv0025_-_hypothetical_protein	-1.78622	1.33641	1.14192	0.472577	0.16611	0.24831
Rv0026_-_hypothetical_protein	-1.30294	0.395004	0.112046	0.116665	0.217082	0.221315
Rv0027_-_hypothetical_protein	3.1513	-0.0306315	-0.0243351	0.0216637	-0.11503	0.0120756
Rv0028_-_hypothetical_protein	3.03393	-0.608509	-0.459399	-0.498428	-0.405872	-0.192517
Rv0029_-_hypothetical_protein	0.466644	0.226505	-0.131533	-0.516085	-0.612691	-0.514456
Rv0030_-_hypothetical_protein	0.00826538	0.47433	1.1804	1.27034	0.904766	0.390981
Rv0031_-_remnant_of_A_transposase	-0.741859	0.169563	0.872511	1.00051	0.692975	0.269086
Rv0032_bioF2_8-amino-7-oxononanoate_synthase	-0.8549	-1.15272	-1.10143	-1.19146	-1.25389	-0.274471
Rv0033_acpA_acyl_carrier_protein	0.246105	-0.485974	0.0644158	-0.0595142	-0.22331	-0.109859
Rv0034_-_hypothetical_protein	-0.694217	0.25811	0.607934	0.410042	0.28116	0.265355
Rv0035_fadD34_fatty-acid--CoA_ligase	-2.30064	0.430396	0.805584	0.667831	0.434949	0.463629
Rv0036c_-_hypothetical_protein	-1.51836	0.284529	0.711889	0.507724	0.365524	0.286517
Rv0037c_-_hypothetical_protein	-0.243205	0.213841	0.748669	0.567039	0.128241	0.242857
Rv0038_-_hypothetical_protein	0.637778	0.126028	0.640273	0.384906	0.15864	0.132675
Rv0039c_-_transmembrane_protein	-1.43223	0.0314888	0.69805	0.367443	0.253383	0.0583894
Rv0040c_mtc28_hypothetical_protein	0.136035	-0.124561	0.551174	0.217443	-0.0118266	0.0298606
Rv0041_leuS_leucyl-tRNA_synthetase	0.157219	-0.148175	0.554548	0.377832	0.117095	0.122593
Rv0042c_-_MarR_family_transcriptional_regulator	-1.39198	0.0973376	0.832919	0.744347	0.381674	0.323263
Rv0043c_-_GntR_family_transcriptional_regulator	-0.764585	-0.253588	0.640863	0.553945	0.175515	0.142106
Rv0044c_-_oxidoreductase	-0.874901	-0.0755691	0.757969	0.543561	0.25548	0.166942
Rv0045c_-_hydrolase	0.0895065	0.571917	0.3528	0.0720561	-0.163133	0.0725703
Rv0046c_ino1_myo-inositol-1-phosphate_synthase	0.529869	0.672351	0.884433	0.673908	0.70499	0.504858
Rv0047c_-_hypothetical_protein	0.0331894	-0.830609	-0.479098	0.0458647	0.374364	0.278197
Rv0048c_-_hypothetical_protein	-1.49917	-0.347407	-0.0771747	0.689784	1.08825	0.704186
Rv0049_-_hypothetical_protein	1.08811	1.00677	0.889073	0.854734	0.704707	0.275136
Rv0050_ponA1_bifunctional_penicillin-binding_protein_1A/1B	-0.770647	-0.0224344	0.111262	-0.292541	-0.481316	-0.167488
Rv0051_-_transmembrane_protein	-1.2731	0.155157	0.0989504	-0.252512	-0.394567	-0.160431
Rv0052_-_hypothetical_protein	-1.55709	0.465877	0.313669	-0.0763272	-0.420705	-0.252942
Rv0053_rpsF_30S_ribosomal_protein_S6	-0.689547	0.263071	0.280141	-0.0873537	-0.45812	-0.140655
Rv0054_ssb_single-stranded_DNA-binding_protein	-0.182922	0.369139	-0.144266	-0.503158	-0.770148	-0.377885
Rv0055_rpsR_30S_ribosomal_protein_S18	-0.244739	0.46174	-0.182204	-0.594176	-0.842072	-0.231216
Rv0056_rplI_50S_ribosomal_protein_L9	-1.34497	-0.328633	-0.660059	-0.877158	-0.887094	-0.402873
Rv0057_-_hypothetical_protein	-0.954649	1.10244	0.480204	0.341656	0.0912975	-0.0182161
Rv0058_dnaB_replicative_DNA_helicase	-1.33355	-0.272201	-0.260783	-0.118642	0.129244	0.0753137
Rv0059_-_hypothetical_protein	-2.18537	2.77427	2.71858	2.40145	2.25722	1.40932
Rv0060_-_hypothetical_protein	0.563198	-0.358153	-0.11505	0.419209	0.695375	0.481529
Rv0061_-_hypothetical_protein	1.03448	-0.562818	-0.827886	-0.544289	-0.298172	-0.228133
Rv0062_celA1_endo-1,4-beta-glucanase	-2.2525	-1.88091	-1.60601	-1.03708	-0.687458	-0.777769
Rv0063_-_oxidoreductase	-0.697613	-0.255871	-0.532328	-0.586331	-0.615332	0.0844912
Rv0064_-_hypothetical_protein	4.13249	-0.542511	-0.33335	0.0407669	0.069281	-0.168546
Rv0065_-_hypothetical_protein	3.08654	-0.0853566	-0.302049	-0.306924	-0.375384	-0.173949
Rv0066c_icd2_isocitrate_dehydrogenase	-0.694999	-1.18744	-1.89424	-2.06553	-2.17207	-1.69332
Rv0067c_-_TetR_family_transcriptional_regulator	-1.45768	0.61006	0.440588	0.0483158	-0.210327	-0.171241
Rv0068_-_short-chain_dehydrogenase	-0.492101	-0.858662	-0.677793	-0.269942	0.114865	0.143938
Rv0069c_sdaA_L-serine_dehydratase_SdaA	-0.714192	-0.877904	-0.40546	0.679641	1.30421	0.921565
Rv0070c_glyA_serine_hydroxymethyltransferase	-0.676993	-1.08737	-0.570343	0.498057	0.977597	0.651858
Rv0071_-_maturase	0.643496	-0.485681	-0.505977	-0.373542	-0.328623	-0.0194175
Rv0072_-_glutamine-transport_transmembrane_protein_ABC_transporter	-0.683109	0.518644	0.617885	0.841331	0.635876	0.392033
Rv0073_-_glutamine_ABC_transporter_ATP-binding_protein	-1.25706	-0.913423	-0.733092	-0.844883	-0.775688	-0.227585
Rv0074_-_hypothetical_protein	-1.03351	-1.24968	-1.32399	-1.37012	-1.34933	-0.527177
Rv0075_-_aminotransferase	-0.0176937	-1.15526	-0.616564	-0.152037	0.198202	0.0591893
Rv0076c_-_hypothetical_protein	2.18994	-0.0155751	0.202205	0.657291	0.814289	0.318623
Rv0077c_-_oxidoreductase	1.37871	0.583333	-0.283093	-0.556194	-0.565622	-0.0227765
Rv0078_-_transcriptional_regulator	-2.16922	1.62331	0.0512266	-0.267477	-0.488812	-0.287104
Rv0078A_-_hypothetical_protein	0.611806	1.75679	0.120377	-0.339207	-0.339769	-0.147486
Rv0079_-_hypothetical_protein	-1.26587	1.79971	0.455463	0.310565	-0.186696	0.270027
Rv0080_-_hypothetical_protein	0.256576	1.98631	0.930643	0.784586	0.587903	0.399173
Rv0081_-_transcriptional_regulator	-1.37856	-0.289743	-0.466162	-0.519814	-0.47272	-0.0994179
Rv0082_-_oxidoreductase	-1.7238	1.92956	1.06503	0.301128	-0.207314	-0.423164
Rv0083_-_oxidoreductase	-1.30178	2.49193	2.02228	1.36612	0.901209	0.0710566
Rv0084_hycD_formate_hydrogenlyase_HYCD	0.590836	2.61831	0.841948	0.425339	0.160089	-0.045317
Rv0085_hycP_hydrogenase_HycP	-0.957744	1.351	1.15926	1.08619	0.700227	0.140704
Rv0086_hycQ_hydrogenase_HycQ	-1.13338	0.438096	0.62736	0.896557	0.953645	0.791863
Rv0087_hycE_formate_hydrogenase_HycE	-1.44202	0.617221	0.763955	0.551384	0.477411	0.351404
Rv0088_-_hypothetical_protein	3.37019	-0.618656	-0.158058	-0.273131	-0.263047	-0.524317
Rv0089_-_methyltransferase/methylase	3.7619	-1.44251	-1.23643	-0.962383	-0.605039	-0.685446
Rv0090_-_hypothetical_protein	1.43985	0.598586	0.52789	0.296607	0.22329	-0.183512
Rv0091_mtn_bifunctional_5'-methylthioadenosine_nucleosidase/S-adenosylhomocysteine_nucleosidase	-0.357962	-0.636221	-0.521872	-0.524244	-0.630649	-0.182963
Rv0092_ctpA_cation_transporter_P-type_ATPase_A	1.49032	-0.918291	-0.572266	-0.304591	-0.0312803	0.0700773
Rv0093c_-_hypothetical_protein	0.448138	-1.25418	-0.993945	-0.577896	-0.332842	-0.15736
Rv0094c_-_hypothetical_protein	1.24502	-0.601879	-0.421249	-0.227389	-0.159363	0.117527
Rv0095c_-_hypothetical_protein	0.125532	0.498312	0.557985	0.476414	0.399392	0.478492
Rv0096_PPE1_PPE_family_protein	-0.351821	-0.34512	-0.273435	0.0589212	0.337918	0.29488
Rv0097_-_oxidoreductase	0.297021	0.59378	0.739278	0.738337	0.789006	0.683831
Rv0098_-_hypothetical_protein	-0.684222	0.688067	0.543894	0.330277	0.230595	0.138535
Rv0099_fadD10_acyl-CoA_synthetase	0.464254	-0.988565	-1.3537	-1.24793	-1.19818	-0.650141
Rv0100_-_hypothetical_protein	0.60996	1.17158	0.938697	0.664224	0.296049	0.0237751
Rv0101_nrp_peptide_synthetase	-0.373256	-0.458185	-0.551298	-0.518519	-0.512324	-0.395849
Rv0102_-_hypothetical_protein	-0.271268	1.50408	1.27834	1.15139	1.06762	0.539899
Rv0103c_ctpB_cation-transporter_P-type_ATPase_B	-0.894154	1.79052	1.64264	1.41288	1.36943	0.832053
Rv0104_-_hypothetical_protein	-0.313275	1.44374	1.10786	0.79674	0.686145	0.165743
Rv0105c_rpmB_50S_ribosomal_protein_L28	-2.03078	-0.0176417	-0.617095	-0.886158	-1.08247	-0.940727
Rv0106_-_hypothetical_protein	-1.53931	-0.326344	-0.625472	-0.827199	-1.0882	-0.871236
Rv0107c_ctpI_cation-transporter_ATPase_I	-1.22007	-0.324275	-0.444126	-0.622714	-0.663754	-0.519689
Rv0108c_-_hypothetical_protein	-0.618042	-0.192166	-0.328638	-0.601319	-0.73547	-0.523277
Rv0109_PE_PGRS1_PE-PGRS_family_protein	1.14623	-0.757313	-0.724301	-1.03408	-1.09159	-0.707721
Rv0110_-_hypothetical_protein	-1.03608	-0.45199	-0.555308	-0.686177	-0.702444	-0.332855
Rv0111_-_transmembrane_acyltransferase	-1.85823	-1.40322	-1.21657	-0.799865	-0.635947	-0.601004
Rv0112_gca_GDP-mannose_4,6-dehydratase	-0.973414	-1.44889	-1.20366	-0.777233	-0.622983	-0.762132
Rv0113_gmhA_phosphoheptose_isomerase	-0.696712	-0.192338	0.219714	0.761094	0.951665	0.472079
Rv0114_gmhB_D-alpha,beta-D-heptose-1,7-biphosphate_phosphatase	-0.868781	-0.600292	-0.206275	0.543947	0.829774	0.264401
Rv0115_hddA_D-alpha-D-heptose-7-phosphate_kinase	-1.26789	-1.50214	-1.38924	-1.13269	-1.0577	-0.801529
Rv0116c_-_hypothetical_protein	3.46021	-0.988589	-1.21578	-1.14014	-0.858837	-0.485608
Rv0117_oxyS_oxidative_stress_response_regulatory_protein_OXYS	1.47111	-0.283271	0.176636	0.343678	0.347514	0.301757
Rv0118c_oxcA_oxalyl-CoA_decarboxylase	-0.441433	-0.0348376	-0.177804	-0.305696	-0.336279	-0.020888
Rv0119_fadD7_acyl-CoA_synthetase	-1.48049	-0.607116	-0.422423	-0.521309	-0.54824	-0.170947
Rv0120c_fusA2_elongation_factor_G	1.93801	-0.546161	0.0214813	0.197954	0.0212889	-0.174759
Rv0121c_-_hypothetical_protein	2.74199	-0.297699	0.00709722	-0.15371	-0.228303	-0.264825
Rv0122_-_hypothetical_protein	3.39124	-0.78991	-0.6699	-0.471071	-0.588913	-0.512649
Rv0123_-_hypothetical_protein	3.49043	0.0190046	0.192215	0.0336036	-0.0429556	-0.0877575
Rv0124_PE_PGRS2_PE-PGRS_family_protein	4.05211	-0.542883	-0.633309	-0.349077	-0.0417062	-0.323526
Rv0125_pepA_serine_protease_PepA	1.20776	0.348651	0.150033	-0.106275	-0.266892	0.0740367
Rv0126_treS_trehalose_synthase_TRES	0.145593	0.845516	0.612342	0.199288	-0.0234416	0.0966455
Rv0127_-_hypothetical_protein	0.0536585	0.667189	0.47979	0.122659	-0.00142649	0.0496736
Rv0128_-_transmembrane_protein	1.09363	1.13911	0.828399	0.612762	0.624239	0.441671
Rv0129c_fbpC_secreted_antigen_85-C_FbpC	-1.75945	0.979377	0.830255	0.516311	0.493286	0.41226
Rv0130_-_hypothetical_protein	-2.93298	0.585291	0.365409	0.497971	0.535397	0.468938
Rv0131c_fadE1_acyl-CoA_dehydrogenase	2.24097	2.96755	2.68792	1.9329	2.12636	2.52576
Rv0132c_fgd2_F420-dependent_glucose-6-phosphate_dehydrogenase	4.1988	-1.51082	-1.61731	-1.42126	-1.50683	-0.484114
Rv0133_-_acetyltransferase	-0.527	2.54647	1.87059	1.33313	1.29231	0.581639
Rv0134_ephF_epoxide_hydrolase	-0.452433	1.40766	1.01288	0.95192	0.796332	0.349726
Rv0135c_-_transcriptional_regulator	-1.22613	1.78497	1.14552	1.47495	1.28246	0.853305
Rv0136_cyp138_cytochrome_P450_138	2.44804	1.61698	1.47365	1.39519	1.26172	0.71031
Rv0137c_msrA_methionine_sulfoxide_reductase_A	1.37117	1.9709	2.06615	1.84023	1.69039	0.867445
Rv0138_-_hypothetical_protein	-0.770759	0.105766	-0.149441	-0.396234	-0.507584	0.0111576
Rv0139_-_oxidoreductase	-0.867381	1.97057	1.04601	0.532958	0.233406	0.453783
Rv0140_-_hypothetical_protein	1.69837	-1.74252	-1.21939	-0.956443	-0.983282	-0.740394
Rv0141c_-_hypothetical_protein	0.607817	-0.425342	-0.394948	-0.669368	-0.770054	-0.150401
Rv0142_-_hypothetical_protein	2.41438	-0.203687	-0.318121	-0.451	-0.621715	-0.061861
Rv0143c_-_transmembrane_protein	-0.741544	-0.145022	-0.0883361	-0.101176	-0.198181	0.128897
Rv0144_-_TetR_family_transcriptional_regulator	0.248541	-0.372455	-0.394702	-0.437886	-0.346147	-0.162082
Rv0145_-_hypothetical_protein	-1.08044	1.66822	0.900726	0.500636	0.436622	0.129446
Rv0146_-_hypothetical_protein	-1.45203	1.39191	1.40965	1.30423	0.985839	0.67922
Rv0147_-_aldehyde_dehydrogenase	0.938333	-0.79081	-0.706875	-0.672102	-0.751219	-0.689166
Rv0148_-_short-chain_type_dehydrogenase/reductase	1.59501	0.824379	0.711173	0.599194	0.335441	0.469309
Rv0149_-_quinone_oxidoreductase	1.12722	0.819696	0.55111	0.0807257	0.0662322	-0.0843912
Rv0150c_-_hypothetical_protein	0.000810561	0.733589	1.04174	0.909909	0.667044	0.321376
Rv0151c_PE1_PE_family_protein	0.634016	-0.378541	0.160667	0.450193	0.938376	0.496023
Rv0152c_PE2_PE_family_protein	0.703606	-0.454839	-0.0254394	0.321409	0.716054	0.581605
Rv0153c_ptbB_phosphotyrosine_protein_phosphatase	0.682865	-0.567771	-0.448374	-0.307964	-0.199032	-0.0564336
Rv0154c_fadE2_acyl-CoA_dehydrogenase	1.32296	2.39958	0.574309	0.562723	0.718277	0.257799
Rv0155_pntAa_NAD(P)_transhydrogenase_subunit_alpha	-2.26416	-0.989631	-0.811411	-0.578445	-0.460589	-0.251644
Rv0156_pntAb_NAD(P)_transhydrogenase_subunit_alpha	-2.45632	0.823114	1.1495	0.549278	0.556093	0.0709909
Rv0157_pntB_NAD(P)_transhydrogenase_subunit_beta	-1.70166	1.05232	1.11015	1.08266	1.17648	1.32637
Rv0158_-_TetR_family_transcriptional_regulator	-1.01418	1.38034	0.579438	0.593065	0.594273	-0.15318
Rv0159c_PE3_PE_family_protein	1.89151	0.175111	0.180802	0.111735	0.197092	0.229115
Rv0160c_PE4_PE_family_protein	2.62297	0.012184	-0.0974149	-0.209867	-0.143978	-0.0584475
Rv0161_-_oxidoreductase	-0.314656	0.199394	0.314177	0.0964859	0.0523676	0.134328
Rv0162c_adhE1_zinc-type_alcohol_dehydrogenase_E_subunit	-0.0449807	0.269902	0.633775	0.860283	0.880626	0.671713
Rv0163_-_hypothetical_protein	-0.402222	-1.23677	-1.30258	-1.13461	-0.976601	-0.559126
Rv0164_TB18.5_hypothetical_protein	-1.42968	-1.38367	-1.26836	-0.983345	-0.783812	-0.702742
Rv0165c_-_GntR_family_transcriptional_regulator	1.42277	-1.8226	-1.72608	-1.555	-1.32482	-0.953578
Rv0166_fadD5_long-chain-fatty-acid--CoA_ligase	-0.41386	-1.18983	-1.22378	-1.24538	-1.20224	-0.720582
Rv0167_yrbE1A_hypothetical_protein	-0.742433	0.76987	0.940274	1.06422	0.971556	0.679311
Rv0168_yrbE1B_hypothetical_protein	-1.5818	-0.205748	0.153073	0.257756	0.21588	0.174133
Rv0169_mce1A_MCE-family_protein_MCE1A	-1.59076	-0.476162	-0.284664	-0.232316	-0.274196	-0.172838
Rv0170_mce1B_MCE-family_protein_MCE1B	-1.37748	0.0431704	-0.00802877	-0.118851	-0.132359	-0.062415
Rv0171_mce1C_MCE-family_protein_MCE1C	-0.66862	0.50051	0.47734	-0.113394	-0.361195	-0.292708
Rv0172_mce1D_MCE-family_protein_MCE1D	-1.38703	0.710156	0.650696	0.0307646	-0.124363	-0.146462
Rv0173_lprK_MCE-family_lipoprotein_LprK	-1.83408	0.430048	0.446828	-0.0237562	-0.249315	0.0747413
Rv0174_mce1F_MCE-family_protein_MCE1F	-1.41652	0.216568	0.636668	0.604855	0.452056	0.190713
Rv0175_-_mce_associated_membrane_protein	-0.873136	-1.2665	-0.830705	-0.359437	0.0498423	-0.150826
Rv0176_-_mce_associated_transmembrane_protein	-1.36278	1.03883	1.23783	1.18178	1.01486	0.592588
Rv0177_-_MCE_associated_protein	-1.08438	0.176052	0.543294	0.263687	0.343728	-0.130345
Rv0178_-_mce_associated_membrane_protein	-1.01411	0.736145	0.545425	0.384473	0.351429	0.160063
Rv0179c_lprO_lipoprotein_LprO	-1.10353	-1.55379	-1.35812	-0.848218	-0.335729	-0.229994
Rv0180c_-_transmembrane_protein	-0.590285	0.376405	0.0598663	-0.00299957	0.107271	0.0988246
Rv0181c_-_hypothetical_protein	-0.593179	0.0896701	0.0581984	0.0697283	0.00954577	-0.26888
Rv0182c_sigG_RNA_polymerase_factor_sigma-70	-0.456502	-0.0521512	-0.13175	-0.302604	-0.321964	-0.156019
Rv0183_-_lysophospholipase	-1.52229	0.141189	0.201503	-0.000852214	-0.0330538	-0.0139242
Rv0184_-_hypothetical_protein	-1.79026	0.00899317	0.085997	-0.00391865	0.0471361	0.0399294
Rv0185_-_hypothetical_protein	-0.93939	0.176004	0.10254	-0.404314	-0.541608	-0.386625
Rv0186_bglS_beta-glucosidase	-0.639196	0.432007	0.629527	0.306992	0.0638281	0.0135453
Rv0187_-_O-methyltransferase	-0.497486	0.50851	0.605307	0.21663	0.020889	0.0289193
Rv0188_-_transmembrane_protein	8.53572	1.32359	0.331352	-0.00536812	0.0666093	0.0513229
Rv0189c_ilvD_dihydroxy-acid_dehydratase	-0.762939	-0.612137	-0.408005	-0.173569	-0.0236661	-0.00783496
Rv0190_-_hypothetical_protein	3.37145	5.47922	2.38409	1.12342	0.652288	0.479944
Rv0191_-_hypothetical_protein	0.851031	-1.04874	-0.671546	-0.0112496	0.302252	0.204546
Rv0192_-_hypothetical_protein	-0.503775	-1.77543	-1.42338	-0.902894	-0.678314	-1.06777
Rv0192A_-_hypothetical_protein	-0.0859648	-1.03632	-0.471013	0.168895	0.555923	0.410534
Rv0193c_-_hypothetical_protein	-1.53918	-1.42566	-1.07766	-0.514919	-0.197114	-0.287777
Rv0194_-_drugs-transport_transmembrane_ATP-binding_protein_ABC_transporter	-0.56001	-1.22507	-0.853879	-0.395466	-0.0956319	0.0200325
Rv0195_-_two_component_transcriptional_regulator	-1.6668	-1.30021	-1.00821	-0.597433	-0.380474	-0.232981
Rv0196_-_transcriptional_regulator	-2.21266	-0.833661	-0.770014	-0.562951	-0.425716	-0.0689344
Rv0197_-_oxidoreductase	1.07634	-0.843655	-0.516739	-0.364595	-0.408413	-0.298845
Rv0198c_-_zinc_metalloprotease	-0.742854	-0.760435	-0.454009	-0.339442	-0.426607	-0.30394
Rv0199_-_hypothetical_protein	-1.14381	-0.405899	0.158231	0.329472	0.298125	0.0846667
Rv0200_-_transmembrane_protein	-1.45288	-0.481605	-0.0428307	0.306336	0.276756	0.113629
Rv0201c_-_hypothetical_protein	-0.389107	-1.31302	-0.799844	0.0929214	0.26923	0.234267
Rv0202c_mmpL11_transmembrane_transport_protein_MmpL11	4.25689	2.19241	1.20489	0.517605	0.381024	0.162107
Rv0203_-_hypothetical_protein	-2.20046	-1.67763	0.220239	1.27174	0.901982	0.0321682
Rv0204c_-_transmembrane_protein	-1.40061	0.75506	1.09376	0.734152	0.6751	0.479658
Rv0205_-_transmembrane_protein	-1.12237	0.223871	-0.0395822	-0.0371745	-0.0914674	0.151607
Rv0206c_mmpL3_transmembrane_transport_protein_MmpL3	-0.565291	-0.682501	-0.588179	-0.596395	-0.595087	-0.0651625
Rv0207c_-_hypothetical_protein	0.385093	-1.21056	-1.12453	-0.842066	-0.549001	-0.387884
Rv0208c_trmB_tRNA_(guanine-N(7)-)-methyltransferase	1.64232	-1.15366	-1.06209	-0.555842	-0.289381	-0.375456
Rv0209_-_hypothetical_protein	-0.940878	-0.387787	-0.606928	-0.441935	-0.391243	-0.17346
Rv0210_-_hypothetical_protein	-0.987156	-0.0700623	-0.412916	-0.377065	-0.353363	-0.0102575
Rv0211_pckA_phosphoenolpyruvate_carboxykinase	1.76431	0.892718	0.309136	-0.1078	-0.280626	0.153178
Rv0212c_nadR_transcriptional_regulator_NadR	1.44654	0.634206	0.0446661	-0.00970373	-0.0260741	-0.0824206
Rv0213c_-_methyltransferase	-0.458261	-0.327759	-0.632534	-0.59281	-0.578952	-0.425441
Rv0214_fadD4_long-chain-fatty-acid--CoA_ligase	1.51168	-0.127566	-0.556562	-0.596348	-0.708329	-0.461521
Rv0215c_fadE3_acyl-CoA_dehydrogenase	-0.366521	0.514875	0.729738	1.34032	1.38835	0.551802
Rv0216_-_hypothetical_protein	-0.439269	0.859258	0.515078	0.729969	0.901078	0.36356
Rv0217c_lipW_esterase	-0.25766	0.650946	0.575174	0.53937	0.238499	0.631846
Rv0218_-_transmembrane_protein	0.618421	-1.41341	-0.947434	-0.385845	-0.150983	-0.147431
Rv0219_-_transmembrane_protein	-1.24946	-0.21113	0.0594131	0.114264	0.122753	0.225455
Rv0220_lipC_esterase	-0.365183	-0.219791	-0.610214	-0.294318	-0.108045	0.163014
Rv0221_-_hypothetical_protein	-0.972088	0.397718	0.614901	0.828041	0.992508	0.525824
Rv0222_echA1_enoyl-CoA_hydratase	-0.701253	0.763589	0.0363655	-0.235052	-0.223361	0.0947502
Rv0223c_-_aldehyde_dehydrogenase	1.3936	1.34993	0.579935	0.230863	0.0281665	0.00696666
Rv0224c_-_methyltransferase	-1.65349	-0.28139	-0.299867	-0.201246	-0.206413	-0.301406
Rv0225_-_hypothetical_protein	-1.82075	-0.735137	-0.784899	-0.57122	-0.538968	-0.609222
Rv0226c_-_transmembrane_protein	-2.12191	-1.45503	-1.22096	-0.68034	-0.279924	-0.277824
Rv0227c_-_hypothetical_protein	-2.14539	-1.35899	-1.14862	-0.594451	-0.222429	-0.342546
Rv0228_-_integral_membrane_acyltransferase	-1.79317	0.602487	-0.101248	-1.06939	-1.12526	-0.756001
Rv0229c_-_hypothetical_protein	-0.914406	2.67176	1.88958	0.258076	-0.185022	-0.318291
Rv0230c_php_phosphotriesterase	2.10814	0.235864	0.695618	0.977127	1.22878	0.886986
Rv0231_fadE4_acyl-CoA_dehydrogenase	-1.03233	4.80331	4.1375	2.84947	2.36991	1.47441
Rv0232_-_TetR/ACRR_family_transcriptional_regulator	-0.0110871	3.76239	3.02309	1.69037	1.25294	0.624262
Rv0233_nrdB_ribonucleotide-diphosphate_reductase_subunit_beta	0.668975	1.74636	0.923084	-0.0248511	-0.250724	-0.291401
Rv0234c_gabD1_succinate-semialdehyde_dehydrogenase	0.626199	0.193549	0.00382504	-0.392275	-0.493239	0.018234
Rv0235c_-_transmembrane_protein	-0.776794	-0.190752	-0.160231	-0.158927	-0.108659	-0.141883
Rv0236A_-_hypothetical_protein	-2.19794	0.272723	0.0274648	-0.203708	-0.257577	-0.0284402
Rv0236c_-_transmembrane_protein	-1.74832	-0.423476	-0.324968	-0.476869	-0.484758	-0.0320842
Rv0237_lpqI_lipoprotein_LpqI	-1.51952	0.716251	0.607977	0.263053	-0.0246728	0.0992604
Rv0238_-_TetR_family_transcriptional_regulator	-1.03374	3.99845	1.79265	0.202642	-0.383352	-0.419731
Rv0239_-_hypothetical_protein	0.135358	4.96255	3.07367	1.23864	0.496225	0.155473
Rv0240_-_hypothetical_protein	-0.775442	2.31617	1.16367	0.830076	0.705359	0.59857
Rv0241c_-_hypothetical_protein	-1.40594	2.94707	1.68859	1.02996	0.817738	0.584233
Rv0242c_fabG_3-ketoacyl-ACP_reductase	-1.37215	2.87225	1.55965	0.62712	0.264229	0.295194
Rv0243_fadA2_acetyl-CoA_acetyltransferase	-1.00664	0.417127	0.862474	0.684349	0.587624	0.142167
Rv0244c_fadE5_acyl-CoA_dehydrogenase	0.510556	-0.431454	0.306383	0.544002	0.607858	0.318671
Rv0245_-_oxidoreductase	0.934055	0.519906	0.612688	0.435454	0.138631	0.110161
Rv0246_-_hypothetical_protein	-0.632031	-0.380453	0.200886	0.794943	0.838225	0.444229
Rv0247c_-_fumarate_reductase_iron-sulfur_subunit	-1.76528	0.418579	0.978066	1.18479	1.27131	0.754533
Rv0248c_sdhA_succinate_dehydrogenase_flavoprotein_subunit	-1.36671	-0.174505	-0.120996	-0.0121947	0.136615	0.113506
Rv0249c_-_succinate_dehydrogenase_membrane_anchor_subunit	-0.905991	-0.00593958	0.156862	0.233316	0.580546	0.576889
Rv0250c_-_hypothetical_protein	0.61987	-0.226006	-0.12363	-0.0239674	0.262997	0.487681
Rv0251c_hsp_heat_shock_protein_hsp_(heat-stress-induced_ribosome-binding_protein_A)	5.91451	0.568248	0.961803	1.49537	1.37168	0.768925
Rv0252_nirB_nitrite_reductase_large_subunit	1.33716	-0.430234	-0.302161	-0.313656	-0.0582918	0.193129
Rv0253_nirD_nitrite_reductase_[NAD(P)H]_small_subunit_NirD	0.124487	-0.186746	-0.257364	-0.382913	-0.48903	-0.161526
Rv0254c_cobU_bifunctional_cobinamide_kinase/cobinamide_phosphate_guanylyltransferase	0.435183	-1.22465	-1.05791	-0.788668	-0.644033	-0.238288
Rv0255c_cobQ1_cobyric_acid_synthase	0.584931	-0.594968	-0.435533	-0.553203	-0.641621	-0.245093
Rv0256c_PPE2_PPE_family_protein	1.73259	-0.487461	-0.458676	-0.618696	-0.770198	-0.2264
Rv0257_-_hypothetical_protein	2.07505	1.4795	1.31479	1.17121	0.910937	0.235214
Rv0258c_-_hypothetical_protein	2.94441	0.486071	0.0926576	0.288245	0.361303	0.194304
Rv0259c_-_hypothetical_protein	1.04657	-0.0750447	0.264429	0.252628	0.283415	0.0178049
Rv0260c_-_bifunctional_uroporphyrinogen-III_synthetase/response_regulator_domain-containing_protein	1.13001	0.0346724	0.196522	0.440428	0.449069	0.310875
Rv0261c_narK3_integral_membrane_nitrite_extrusion_protein_NarK3	0.319331	1.45054	0.769104	1.08174	1.61374	1.04227
Rv0262c_aac_aminoglycoside_2'-N-acetyltransferase	0.538436	-1.10635	-0.862368	-0.781066	-0.66156	-0.315721
Rv0263c_-_hypothetical_protein	0.944481	-0.552685	-0.18949	-0.00274915	-0.094855	-0.11526
Rv0264c_-_hypothetical_protein	0.254243	-0.235828	0.204269	0.434296	0.260847	-0.153265
Rv0265c_-_periplasmic_IRON-transport_lipoprotein	-1.46349	-0.267713	0.0819462	0.201768	0.0221134	-0.275729
Rv0266c_oplA_5-oxoprolinase	-0.0755327	-0.441302	-0.15445	-0.0229939	-0.162191	-0.156931
Rv0267_narU_integral_membrane_nitrite_extrusion_protein_NarU	-0.269803	-1.44695	-1.50234	-1.42423	-1.31738	-0.768512
Rv0268c_-_hypothetical_protein	0.933214	0.147642	0.577478	0.650585	0.77291	0.397866
Rv0269c_-_hypothetical_protein	-0.915178	-0.991691	-0.712376	-0.465969	-0.340656	-0.145379
Rv0270_fadD2_acyl-CoA_synthetase	-0.102042	0.255945	0.39939	0.575735	0.753006	0.49024
Rv0271c_fadE6_acyl-CoA_dehydrogenase	-0.646892	0.139426	-0.0397034	-0.118585	-0.0959893	-0.141078
Rv0272c_-_hypothetical_protein	-0.489778	-0.749198	-0.691308	-0.124263	0.352425	0.247736
Rv0273c_-_transcriptional_regulator	-0.43752	-0.564854	-0.597396	-0.561642	-0.260537	-0.201992
Rv0274_-_hypothetical_protein	0.579814	-0.770514	-0.773015	-0.808159	-0.699162	-0.248527
Rv0275c_-_TetR_family_transcriptional_regulator	2.345	-0.628017	-0.884151	-0.708217	-0.678387	-0.569882
Rv0276_-_hypothetical_protein	2.05115	-0.77228	-0.83985	-0.765117	-0.738441	-0.332473
Rv0277c_-_hypothetical_protein	0.562114	-1.10608	-0.889876	-0.840452	-0.953196	-0.618705
Rv0278c_PE_PGRS3_PE-PGRS_family_protein	0.0348023	-0.107965	-0.0262101	0.0194484	-0.00316137	0.189538
Rv0279c_PE_PGRS4_PE-PGRS_family_protein	0.662343	-0.243683	0.00780719	-0.00121814	-0.0342928	0.196472
Rv0280_PPE3_PPE_family_protein	-1.56569	-0.239181	-0.00545683	-0.136714	-0.200715	-0.376442
Rv0281_-_hypothetical_protein	-0.39713	-0.0966916	0.222499	0.29141	0.330443	0.428619
Rv0282_-_hypothetical_protein	-1.03124	-0.135657	0.105522	0.16582	0.0231524	0.260173
Rv0283_-_hypothetical_protein	-1.093	-0.345427	-0.0376146	-0.0734073	-0.177312	0.289446
Rv0284_-_hypothetical_protein	-1.28992	-0.299988	-0.0344696	-0.053284	-0.157859	0.206366
Rv0285_PE5_PE_family_protein	-0.869359	-0.661032	-0.457988	-0.547923	-0.583349	-0.159894
Rv0286_PPE4_PPE_family_protein	-1.12301	-1.86455	-1.52913	-0.77226	-0.868396	-0.747835
Rv0287_esxG_hypothetical_protein	-0.892064	-0.398915	-0.316975	0.242337	0.294839	-0.0544266
Rv0288_esxH_low_molecular_weight_protein_antigen_7	-0.740503	-0.982741	-1.02269	-0.613174	-0.477034	-0.198192
Rv0289_-_hypothetical_protein	0.741498	-1.55285	-1.61413	-1.56378	-1.58054	-0.832213
Rv0290_-_transmembrane_protein	-1.00863	0.422898	0.826077	1.09782	1.06311	0.573315
Rv0291_mycP3_hypothetical_protein	-1.2965	1.13142	1.35427	1.7624	1.48657	1.07532
Rv0292_-_transmembrane_protein	-1.44792	0.391076	0.142801	-0.0300753	-0.259007	0.0757016
Rv0293c_-_hypothetical_protein	2.54662	-0.94426	-1.15199	-1.03383	-0.959142	-0.519222
Rv0294_tam_trans-aconitate_2-methyltransferase	0.563777	-1.59312	-1.53365	-1.4814	-1.39196	-0.562532
Rv0295c_-_hypothetical_protein	-1.45182	-1.60898	-1.5157	-1.48548	-1.40649	-0.546215
Rv0296c_-_sulfatase	-0.838207	-1.39916	-1.34488	-1.29423	-1.21732	-0.403784
Rv0297_PE_PGRS5_PE-PGRS_family_protein	3.76675	1.78863	1.411	0.840589	0.534077	0.425923
Rv0298_-_hypothetical_protein	0.00806224	-1.27952	-1.22135	-1.15711	-1.09243	-0.438667
Rv0299_-_hypothetical_protein	-0.011022	-1.49233	-1.42054	-1.34682	-1.33539	-0.450015
Rv0300_-_hypothetical_protein	0.177808	-1.40732	-1.25714	-1.12505	-1.01941	-0.411475
Rv0301_-_hypothetical_protein	-0.231546	0.212445	0.53355	0.467905	0.319202	0.182671
Rv0302_-_TetR/ACRR_family_transcriptional_regulator	-1.39273	0.142314	0.349359	0.215602	0.0757348	0.0412596
Rv0303_-_dehydrogenase/reductase	-1.69889	0.142017	0.429773	0.31226	0.0820857	0.17294
Rv0304c_PPE5_PPE_family_protein	0.481442	-0.647707	-0.279517	0.114114	0.344771	0.205807
Rv0305c_PPE6_PPE_family_protein	2.47013	0.0629544	0.0134984	-0.00569078	0.137513	-0.226314
Rv0306_-_oxidoreductase	-3.048	-0.100239	0.309807	1.06659	1.32985	0.780439
Rv0307c_-_hypothetical_protein	3.3593	-0.337061	-0.489644	-0.946639	-1.04576	-1.19831
Rv0308_-_hypothetical_protein	-0.427165	-0.381984	0.0173207	-0.0356179	-0.00878966	0.0737102
Rv0309_-_hypothetical_protein	0.0611687	0.142729	0.373325	0.449375	0.505118	0.41355
Rv0310c_-_hypothetical_protein	-0.470535	-0.634021	-0.406871	-0.193017	-0.126938	-0.195483
Rv0311_-_hypothetical_protein	2.89099	-0.917336	-0.603284	-0.335058	-0.191111	-0.0522473
Rv0312_-_hypothetical_protein	-1.28357	-0.38645	-0.0130612	0.320583	0.370649	0.0515822
Rv0313_-_hypothetical_protein	1.1826	0.064406	0.337423	0.540159	0.602977	0.304766
Rv0314c_-_hypothetical_protein	-0.870642	0.152936	0.482751	0.627754	0.504087	0.201877
Rv0315_-_beta-1,3-glucanase	-2.07987	-0.685946	-0.581284	-0.610744	-0.723321	-0.100597
Rv0316_-_muconolactone_isomerase	-2.09487	-0.48236	-0.29839	-0.310076	-0.353739	-0.0910325
Rv0317c_glpQ2_glycerophosphoryl_diester_phosphodiesterase	-0.759853	-0.336604	-0.170686	-0.20972	-0.134752	-0.0394216
Rv0318c_-_hypothetical_protein	-1.12898	-1.17772	-1.01972	-0.800142	-0.555618	-0.27764
Rv0319_pcp_pyrrolidone-carboxylate_peptidase	-2.03456	-1.07071	-0.794679	-0.4795	-0.373026	-0.111159
Rv0320_-_hypothetical_protein	-1.81747	-1.38949	-1.1228	-0.737719	-0.536345	-0.565148
Rv0321_dcd_deoxycytidine_triphosphate_deaminase	-0.828435	-0.621189	-0.212868	0.0951713	0.207123	0.0308154
Rv0322_udgA_UDP-glucose_6-dehydrogenase_UdgA	-0.946279	-0.0506669	-0.00824778	-0.103948	0.0370105	0.0376804
Rv0323c_-_hypothetical_protein	1.94816	0.645273	0.762334	0.237949	-0.153888	-0.33984
Rv0324_-_ArsR_family_transcriptional_regulator	3.68354	-0.654626	-0.62631	-0.178077	-0.177489	-0.156547
Rv0325_-_hypothetical_protein	2.52798	0.949519	0.918531	0.321668	0.120948	0.04504
Rv0326_-_hypothetical_protein	2.20006	-0.412231	-0.442549	-0.484873	-0.305547	-0.0380387
Rv0327c_cyp135A1_cytochrome_P450_135A1	1.26949	0.600847	0.857	0.799699	0.510289	0.320677
Rv0328_-_TetR/AcrR_family_transcriptional_regulator	-0.985409	1.00127	1.04908	0.788024	0.592116	0.23816
Rv0329c_-_hypothetical_protein	-1.19437	-1.31335	-0.882374	-0.743935	-0.310175	-0.266201
Rv0330c_-_hypothetical_protein	-2.15374	-0.707719	-0.402546	-0.383648	-0.408001	-0.270486
Rv0331_-_dehydrogenase/reductase	3.5678	-0.170722	0.470081	1.04643	1.22315	0.744816
Rv0332_-_hypothetical_protein	2.01676	-0.424662	-0.226083	-0.437227	-0.450892	-0.247404
Rv0333_-_hypothetical_protein	0.29701	0.330706	0.249797	-0.00661202	-0.24293	-0.0351445
Rv0334_rmlA_alpha-D-glucose-1-phosphate_thymidylyltransferase	-0.537692	-0.333467	-0.387857	-0.519627	-0.563303	-0.138024
Rv0335c_PE6_PE_family_protein	1.08171	-0.574213	-0.798621	-0.731517	-0.468751	-0.25385
Rv0336_-_hypothetical_protein	-0.247127	0.756417	0.290142	-0.133823	-0.167657	-0.14099
Rv0337c_aspC_aminotransferase	-1.14813	0.129649	0.00435805	-0.115414	-0.264021	-0.148422
Rv0338c_-_iron-sulfur-binding_reductase	-1.38346	-0.0189717	-0.0153121	-0.17249	-0.145235	-0.135437
Rv0339c_-_transcriptional_regulator	-0.798429	3.75821	1.78941	0.483241	0.103844	0.0689301
Rv0340_-_hypothetical_protein	1.27254	-0.29134	-0.0890281	0.0114627	0.0877031	-0.197826
Rv0341_iniB_isoniazid_inductible_gene_protein_INIB	0.246547	-0.924506	-0.603012	-0.242845	-0.136074	-0.365039
Rv0342_iniA_isoniazid_inductible_gene_protein_INIA	0.926803	-1.89727	-1.37665	-1.00533	-0.543176	-0.279346
Rv0343_iniC_isoniazid_inductible_gene_protein_INIC	-0.182097	-0.826085	-0.022109	0.741373	1.09246	0.290256
Rv0344c_lpqJ_lipoprotein_LpqJ	-2.34642	-0.184705	-0.0800322	-0.00560651	-0.0106872	-0.0208277
Rv0345_-_hypothetical_protein	1.28332	0.636213	0.107377	-0.0374941	0.069443	-0.0899187
Rv0346c_ansP2_L-asparagine_ABC_transporter_permease	-0.753471	-0.0211793	-0.133261	-0.132145	-0.103858	0.116474
Rv0347_-_hypothetical_protein	1.10609	1.36132	1.08374	0.757997	0.519321	0.276624
Rv0348_-_transcriptional_regulator	2.65127	-0.548172	0.414353	1.23031	1.58676	0.667301
Rv0349_-_hypothetical_protein	1.82995	0.0446731	-0.768582	-0.810582	-0.345687	-0.923049
Rv0350_dnaK_molecular_chaperone_DnaK	-0.881682	0.544378	0.805859	0.481887	0.207496	0.16417
Rv0351_grpE_heat_shock_protein_GrpE	-0.804065	0.92896	0.870829	0.87307	0.855563	0.672948
Rv0352_dnaJ1_molecular_chaperone_DnaJ	-0.430724	-0.600454	-0.536192	-0.563816	-0.58024	-0.194538
Rv0353_hspR_HEAT_shock_protein_transcriptional_repressor_HspR	-0.791958	-1.12847	-1.32859	-1.19997	-1.19	-0.658172
Rv0354c_PPE7_PPE_family_protein	-1.30787	-0.78134	-1.11679	-1.09495	-1.09928	-0.606104
Rv0355c_PPE8_PPE_family_protein	-1.15378	-0.0957469	-0.128852	-0.0518297	-0.166321	0.123335
Rv0356c_-_hypothetical_protein	-1.85071	0.102688	0.0857444	0.102704	0.243095	0.211475
Rv0357c_purA_adenylosuccinate_synthetase	-1.56137	0.0871012	0.0580065	-0.14832	-0.0283875	0.00342066
Rv0358_-_hypothetical_protein	0.18118	-0.910587	-0.163757	-0.156474	-0.477343	-0.550172
Rv0359_-_hypothetical_protein	-1.47298	-0.787683	-0.346141	-0.35551	-0.340136	-0.342093
Rv0360c_-_hypothetical_protein	0.11749	-0.50378	-0.28986	0.356002	0.618238	0.205667
Rv0361_-_hypothetical_protein	-0.748371	0.487871	-0.00107203	-0.0898971	-0.0492162	0.217191
Rv0362_mgtE_Mg2+_transport_transmembrane_protein_MgtE	-1.63534	0.369331	0.324777	0.309523	0.337265	0.162447
Rv0363c_fba_fructose-bisphosphate_aldolase	-0.63313	2.0173	1.27129	0.805036	0.54449	0.272643
Rv0364_-_transmembrane_protein	-0.972341	1.06345	0.0845193	-0.39374	-0.520227	-0.214953
Rv0365c_-_hypothetical_protein	1.38744	0.991774	0.700255	0.487435	0.228736	0.150915
Rv0366c_-_hypothetical_protein	-1.09074	0.514425	-0.0768654	-0.531317	-0.738775	-0.48153
Rv0367c_-_hypothetical_protein	-0.69714	1.26714	0.183484	-0.402584	-0.747826	-0.568896
Rv0368c_-_hypothetical_protein	1.29258	0.628548	-0.0559928	-0.623489	-0.77578	-0.49062
Rv0369c_-_membrane_oxidoreductase	1.24253	0.509186	-0.313189	-0.855243	-1.14607	-0.648553
Rv0370c_-_oxidoreductase	0.243428	0.196311	-0.729192	-0.963988	-0.8945	-0.317504
Rv0371c_-_hypothetical_protein	1.87924	0.719167	-0.2537	-0.781545	-0.820784	-0.278381
Rv0372c_-_hypothetical_protein	2.77868	0.650367	0.279321	0.14931	0.192994	0.209269
Rv0373c_-_carbon_monoxyde_dehydrogenase_large_subunit	3.10949	0.517073	0.621457	0.254152	-0.0229228	-0.00474393
Rv0374c_-_carbon_monoxyde_dehydrogenase_small_subunit	-1.91296	-0.791429	-0.586506	-0.905097	-0.956383	-0.436322
Rv0375c_-_carbon_monoxyde_dehydrogenase_medium_subunit	1.81553	-1.00962	-0.641663	-1.04627	-1.09297	-0.609848
Rv0376c_-_hypothetical_protein	2.85999	-0.0296649	0.379153	0.608545	0.706321	0.253757
Rv0377_-_LysR_family_transcriptional_regulator	2.81305	0.268876	0.123083	-0.0604928	-0.0989307	-0.0764416
Rv0378_-_glycine_rich_protein	1.47077	-1.05387	-0.959547	-1.1371	-1.13167	-0.327773
Rv0379_secE2_protein_transport_protein	-1.08873	-1.10035	-0.91723	-1.07342	-1.08351	-0.46043
Rv0380c_-_RNA_methyltransferase	-1.13596	-0.694148	-0.68515	-0.854992	-0.955819	-0.392299
Rv0381c_-_hypothetical_protein	-1.50162	-0.199014	-0.825105	-0.273419	-0.129734	-0.076415
Rv0382c_pyrE_orotate_phosphoribosyltransferase	-0.912514	-1.61815	-1.25432	-0.913538	-0.748614	-0.551778
Rv0383c_-_hypothetical_protein	-0.642895	-1.27997	-0.653921	-0.965635	-0.748607	-1.25133
Rv0384c_clpB_endopeptidase_ATP_binding_protein	1.22121	0.65836	1.01934	0.857381	1.02755	0.872501
Rv0385_-_hypothetical_protein	2.38588	-0.640818	-0.362161	0.0498374	0.140159	-0.0368017
Rv0386_-_LuxR_family_transcriptional_regulator	-0.901509	-1.09689	-0.819181	-0.796719	-0.871383	-0.280137
Rv0387c_-_PPE_family_protein	1.295	-0.992725	-0.95597	-0.853062	-0.866459	-0.357723
Rv0388c_PPE9_PPE_family_protein	0.172067	-0.468794	-0.551864	-0.544062	-0.611558	-0.112439
Rv0389_purT_phosphoribosylglycinamide_formyltransferase	3.32701	0.992769	0.590481	0.561683	0.832309	0.201021
Rv0390_-_hypothetical_protein	-1.85833	-0.961971	-0.588889	-0.628659	-0.620245	-0.521197
Rv0391_metZ_O-succinylhomoserine_sulfhydrylase	-1.49492	-0.400417	-0.157257	-0.31606	-0.319143	-0.205546
Rv0392c_ndhA_membrane_NADH_dehydrogenase	-0.0572628	-0.578823	-0.28414	-0.346039	-0.356285	-0.234326
Rv0393_-_hypothetical_protein	-0.357982	0.650564	0.646632	0.511162	0.425264	0.269445
Rv0394c_-_hypothetical_protein	-0.880994	0.661074	0.749645	0.825779	0.756914	0.334144
Rv0395_-_hypothetical_protein	-1.62106	2.43188	2.01055	1.4777	1.00159	0.692752
Rv0396_-_hypothetical_protein	-3.00231	-2.04815	-1.55022	-0.816277	-0.361407	-0.437894
Rv0397_-_hypothetical_protein	4.45683	-0.541243	-0.628468	-0.538753	-0.512013	-0.566435
Rv0398c_-_hypothetical_protein	1.37154	0.648175	0.937624	1.30642	1.11197	0.770755
Rv0399c_lpqK_lipoprotein_LpqK	0.766461	1.17962	1.0803	0.786111	0.648377	0.365316
Rv0400c_fadE7_acyl-CoA_dehydrogenase	1.04747	0.964561	-0.309088	-0.776415	-0.487716	-0.800136
Rv0401_-_transmembrane_protein	0.825416	-0.164896	-0.102504	-0.39496	-0.532894	-0.248233
Rv0402c_mmpL1_transmembrane_transport_protein_MmpL	-1.03548	-0.287519	-0.100725	-0.397035	-0.380226	-0.158307
Rv0403c_mmpS1_hypothetical_protein	-2.02089	-0.790246	-0.289192	-0.565591	-0.474412	0.0725585
Rv0404_fadD30_acyl-CoA_synthetase	-1.94657	-0.583205	-0.233169	-0.557944	-0.632723	-0.48792
Rv0405_pks6_membrane_bound_polyketide_synthase	-1.09164	0.0331161	-0.268561	0.0902545	0.164983	0.03726
Rv0406c_-_beta-lactamase	2.31182	0.807246	-0.218318	-0.0867298	-0.209941	-0.0104241
Rv0407_fgd1_F420-dependent_glucose-6-phosphate_dehydrogenase	-0.110528	-0.0545011	-0.399308	-0.691233	-0.589176	-0.24689
Rv0408_pta_phosphate_acetyltransferase	-0.85713	-0.415612	-0.569738	-0.782758	-0.65135	-0.593052
Rv0409_ackA_acetate_kinase	0.0705949	-0.169119	0.153664	0.597791	0.945214	0.530372
Rv0410c_pknG_serine/threonine-protein_kinase_G	0.620146	-0.0122461	0.321837	-0.0595812	-0.285653	-0.274165
Rv0411c_glnH_glutamine-binding_lipoprotein	1.06004	0.115481	0.323691	-0.141627	-0.298783	-0.192717
Rv0412c_-_hypothetical_protein	1.16748	1.72782	2.04732	1.88651	1.64913	0.967957
Rv0413_mutT3_7,8-dihydro-8-oxoguanine-triphosphatase	-0.839883	-0.825233	-0.53903	-0.239556	-0.257053	-0.246895
Rv0414c_thiE_thiamine-phosphate_pyrophosphorylase	-2.3447	-0.767164	-0.707804	-0.392595	-0.21376	-0.182621
Rv0415_thiO_thiamine_biosynthesis_oxidoreductase_ThiO	2.14852	-0.833406	-0.593711	-0.187846	-0.0806888	-0.156479
Rv0416_thiS_sulfur_carrier_protein_ThiS	2.51087	-0.308329	-0.27526	-0.437777	-0.361116	-0.129716
Rv0417_thiG_thiazole_synthase	2.0509	-0.564489	-0.20751	-0.230755	-0.235272	-0.153456
Rv0418_lpqL_lipoprotein_aminopeptidase_LpqL	-1.72675	-0.987444	-0.570105	-0.480952	-0.397305	-0.382994
Rv0419_lpqM_lipoprotein_peptidase_LpqM	1.64172	-0.0659395	0.0896369	0.426508	0.544843	0.0429135
Rv0420c_-_transmembrane_protein	-0.6834	-0.227624	0.162786	0.281759	0.328018	0.197993
Rv0421c_-_hypothetical_protein	-0.716202	-0.101875	0.305785	0.749658	0.889459	0.388096
Rv0422c_thiD_phosphomethylpyrimidine_kinase	-0.228735	-0.172951	0.422747	0.822757	0.886963	0.425466
Rv0423c_thiC_thiamine_biosynthesis_protein_ThiC	1.28246	-0.0725809	0.423823	0.669741	0.738299	0.2694
Rv0424c_-_hypothetical_protein	-0.666795	0.776693	0.70397	0.494522	0.449067	0.217942
Rv0425c_ctpH_metal_cation_transporter_P-type_ATPase_CtpH	-0.130513	0.923081	0.808082	0.551233	0.532146	0.316306
Rv0426c_-_hypothetical_protein	2.34895	0.953062	0.73715	0.316652	0.251049	0.0749395
Rv0427c_xthA_exodeoxyribonuclease_III	-1.55631	0.697961	0.741296	0.516019	0.397553	0.367134
Rv0428c_-_hypothetical_protein	-1.5936	-0.827891	-0.771352	-0.445843	-0.200395	-0.268432
Rv0429c_def_peptide_deformylase	-1.97954	-0.614356	-0.449709	0.0184982	0.371844	-0.110864
Rv0430_-_hypothetical_protein	-2.23782	0.0931158	0.470651	1.03494	1.22412	0.621095
Rv0431_-_tuberculin-like_protein	-1.93966	-0.331898	0.108582	0.515398	0.62724	0.443728
Rv0432_sodC_periplasmic_superoxide_dismutase_[Cu-Zn]_SodC	-1.59037	-0.477143	0.0955804	0.718837	1.00121	0.833963
Rv0433_-_carboxylate-amine_ligase	-1.38863	-0.457715	0.121914	0.766161	1.14633	0.996083
Rv0434_-_hypothetical_protein	-1.06606	0.630319	0.428805	0.579201	0.55146	0.167289
Rv0435c_-_ATPase	-1.61393	-0.71531	-0.240232	0.539024	1.01028	0.548592
Rv0436c_pssA_CDP-diacylglycerol--serine_O-phosphatidyltransferase	-1.35605	-0.304629	0.743346	1.42623	1.74064	1.06791
Rv0437c_psd_phosphatidylserine_decarboxylase	-0.776409	1.64431	2.43062	2.5294	2.14577	1.19237
Rv0438c_moeA2_molybdopterin_biosynthesis_protein_MoeA2	-1.06866	1.40382	1.80877	1.63178	1.28926	0.347423
Rv0439c_-_short-chain_dehydrogenase	-1.62908	0.930308	0.510882	0.207887	-0.0141952	-0.135332
Rv0440_groEL_molecular_chaperone_GroEL	-1.18291	1.3499	1.97418	1.63996	1.178	0.734037
Rv0441c_-_hypothetical_protein	1.43822	-1.35044	-1.40723	-1.47334	-1.47792	-0.690526
Rv0442c_PPE10_PPE_family_protein	0.0356549	0.736775	0.399547	0.109098	-0.0572517	0.146948
Rv0443_-_hypothetical_protein	-1.02617	-0.0852318	-0.232241	-0.425386	-0.584712	-0.120026
Rv0444c_-_hypothetical_protein	-1.58403	-0.672442	-0.642051	-0.826458	-0.848511	-0.345328
Rv0445c_sigK_RNA_polymerase_sigma_factor_SigK	-1.2651	-0.392099	-0.418817	-0.645128	-0.671783	-0.311419
Rv0446c_-_transmembrane_protein	-0.816984	-0.309977	-0.441115	-0.71384	-0.716377	-0.37333
Rv0447c_ufaA1_cyclopropane-fatty-acyl-phospholipid_synthase	-0.937645	0.414332	0.376228	0.617859	0.448436	0.660689
Rv0448c_-_hypothetical_protein	0.206929	-0.210969	0.155761	0.537626	0.507204	0.940881
Rv0449c_-_hypothetical_protein	-0.0378865	-0.320169	-0.391892	-0.0846867	0.197422	0.239221
Rv0450c_mmpL4_transmembrane_transport_protein_MmpL4	-0.489929	-0.0086521	-0.110358	-0.0934429	0.129259	0.261936
Rv0451c_mmpS4_hypothetical_protein	0.958392	-0.25816	-0.676581	-0.531248	-0.247715	0.05137
Rv0452_-_transcriptional_regulator	-1.5804	-0.382763	-0.720779	-0.450982	-0.314955	0.0252232
Rv0453_PPE11_PPE_family_protein	-1.51522	2.01124	1.23365	0.7858	0.678551	0.28212
Rv0454_-_hypothetical_protein	-1.92871	1.85925	1.16234	0.684739	0.47973	0.340385
Rv0455c_-_hypothetical_protein	-0.424919	-1.44382	-1.18281	-0.437065	0.0877143	-0.0563255
Rv0456A_-_hypothetical_protein	-0.149366	0.132219	0.154923	-0.144925	-0.260817	0.0279709
Rv0456c_echA2_enoyl-CoA_hydratase	0.22452	0.483599	0.566655	0.226529	0.0804155	0.224015
Rv0457c_-_peptidase	0.897342	-0.279326	-0.301299	-0.457738	-0.579496	-0.241297
Rv0458_-_aldehyde_dehydrogenase	5.18764	0.552057	0.6778	0.559084	0.604953	0.315882
Rv0459_-_hypothetical_protein	5.37155	0.676546	0.141866	0.31786	0.176542	1.04497
Rv0460_-_hypothetical_protein	2.3958	-0.499853	-0.395126	-0.157922	-0.0413413	-0.34786
Rv0461_-_hypothetical_protein	1.08196	-0.474815	-0.258429	-0.248968	-0.403354	-0.194407
Rv0462_lpd_dihydrolipoamide_dehydrogenase	-1.13704	-0.73316	-0.417254	-0.425558	-0.422819	-0.247333
Rv0463_-_hypothetical_protein	-1.3895	-0.0151644	-0.0166622	-0.194157	-0.210093	-0.128114
Rv0464c_-_hypothetical_protein	-1.52991	-0.0231262	-0.631882	-1.0126	-1.06589	-0.345587
Rv0465c_-_transcriptional_regulator	0.533583	-0.211249	-0.916097	-1.29691	-1.2695	-0.418123
Rv0466_-_hypothetical_protein	-1.53653	1.04305	0.160765	-0.486321	-0.621964	-0.167137
Rv0467_icl_isocitrate_lyase	2.25256	-0.690742	-0.487704	-0.67743	-0.688529	-0.663598
Rv0468_fadB2_3-hydroxybutyryl-CoA_dehydrogenase	0.551971	-0.491339	-0.145083	-0.217286	-0.25727	-0.280468
Rv0469_umaA_mycolic_acid_synthase	-0.640036	-0.233799	0.250816	0.407663	0.386862	0.122301
Rv0470A_-_hypothetical_protein	-0.231235	-0.170816	0.145542	0.124145	0.0717637	-0.281611
Rv0470c_pcaA_mycolic_acid_synthase	-1.16106	0.0528509	0.0991115	0.114335	0.195099	-0.221629
Rv0471c_-_hypothetical_protein	-0.0630689	0.142865	0.405739	0.363169	0.37019	0.00104337
Rv0472c_-_TetR_family_transcriptional_regulator	-0.493934	0.0540456	0.375471	0.274053	0.28277	0.0142106
Rv0473_-_transmembrane_protein	0.374949	0.29622	0.34446	0.291651	0.288745	0.215558
Rv0474_-_transcriptional_regulator	-0.430167	2.17933	1.17351	1.00476	0.878603	0.713418
Rv0475_hbhA_iron-regulated_heparin_binding_hemagglutinin_hbhA_(adhesin)	1.46284	1.65468	0.615201	0.613164	0.631572	0.418091
Rv0476_-_transmembrane_protein	0.382399	0.181889	-0.470631	-0.791724	-0.892065	0.000109739
Rv0477_-_hypothetical_protein	0.308341	-0.35028	-0.382107	-0.627623	-0.801676	-0.295371
Rv0478_deoC_deoxyribose-phosphate_aldolase	-0.422151	-0.379768	-0.490171	-0.550252	-0.628315	-0.255155
Rv0479c_-_hypothetical_protein	0.257314	-1.03071	-1.73078	-1.68937	-1.7635	-1.28071
Rv0480c_-_amidohydrolase	-0.779161	-0.977755	-1.63321	-1.63842	-1.65401	-0.855163
Rv0481c_-_hypothetical_protein	-0.697268	-0.4501	-1.13973	-1.19596	-1.25301	-0.533686
Rv0482_murB_UDP-N-acetylenolpyruvoylglucosamine_reductase	-1.63309	0.014022	-0.710985	-0.768946	-0.871593	-0.226279
Rv0483_lprQ_lipoprotein_LprQ	-1.68083	-0.289957	-0.9	-0.924666	-0.986551	-0.154049
Rv0484c_-_short-chain_type_oxidoreductase	-0.926875	-0.34367	-0.837598	-0.965092	-1.00547	-0.133037
Rv0485_-_transcriptional_regulator	-1.08836	-0.771945	-0.701703	-0.64314	-0.506459	-0.0446335
Rv0486_-_mannosyltransferase	-0.61347	-1.22345	-1.02498	-0.983809	-0.854164	-0.397366
Rv0487_-_hypothetical_protein	-0.150654	0.778158	0.582231	0.47896	0.681447	0.0793844
Rv0488_-_hypothetical_protein	-1.56955	0.647985	0.498411	0.565604	0.688166	0.205296
Rv0489_gpmA_phosphoglyceromutase	-1.47677	0.48498	0.418997	0.364895	0.568614	0.141017
Rv0490_senX3_two_component_sensor_histidine_kinase_SENX3	-0.479709	0.0703268	-0.0248163	-0.106491	0.0838849	-0.313847
Rv0491_regX3_two_component_sensory_transduction_protein_RegX3	-0.545363	0.257753	0.202663	0.186726	0.36545	-0.00936288
Rv0492A_-_hypothetical_protein	1.99777	0.228481	0.090963	0.114998	0.214765	-0.117511
Rv0492c_-_oxidoreductase_GMC-type	-0.304547	0.339178	0.210478	0.176453	0.374651	0.151034
Rv0493c_-_hypothetical_protein	1.0762	0.292227	0.358297	0.335347	0.435854	0.0984614
Rv0494_-_GntR_family_transcriptional_regulator	1.46643	0.316907	0.305024	0.287918	0.404245	0.155807
Rv0495c_-_hypothetical_protein	-0.599861	0.266804	0.167725	0.00294537	0.0935107	-0.0888612
Rv0496_-_hypothetical_protein	-1.09548	-0.121287	0.08651	0.0633083	-0.0305488	-0.0491415
Rv0497_-_transmembrane_protein	-0.29105	1.79948	1.3154	0.992642	0.924985	0.944745
Rv0498_-_hypothetical_protein	-2.13604	2.09766	1.6437	1.2878	1.13011	1.03184
Rv0499_-_hypothetical_protein	-1.21089	0.749253	0.54545	0.385257	0.42928	-0.0190083
Rv0500_proC_pyrroline-5-carboxylate_reductase	-1.30541	0.713526	0.788785	0.623827	0.763915	0.196105
Rv0500A_-_hypothetical_protein	-1.00621	0.361438	0.661051	0.846403	0.920001	0.420218
Rv0500B_-_hypothetical_protein	-0.422574	0.18563	0.46999	0.598748	0.606469	0.0918699
Rv0501_galE2_UDP-glucose_4-epimerase	-0.310608	1.038	0.651201	0.469547	0.718456	0.122721
Rv0502_-_hypothetical_protein	0.354408	0.417565	0.245027	0.12537	0.238744	-0.151684
Rv0503c_cmaA2_cyclopropane-fatty-acyl-phospholipid_synthase	-0.808714	0.527104	0.495198	0.34283	0.434838	0.0483598
Rv0504c_-_hypothetical_protein	-0.8463	0.640613	0.653249	0.445319	0.58288	0.139406
Rv0505c_serB1_phosphoserine_phosphatase	-0.4194	0.598635	0.594203	0.484057	0.400514	0.159283
Rv0506_mmpS2_hypothetical_protein	-0.822042	0.569647	0.481588	0.278931	0.116837	-0.0527174
Rv0507_mmpL2_transmembrane_transport_protein_MmpL2	-1.0294	0.289011	0.640141	0.57367	0.350141	0.194404
Rv0508_-_hypothetical_protein	-1.16928	0.130471	0.0779632	0.0189019	0.152203	0.246581
Rv0509_hemA_glutamyl-tRNA_reductase	-0.017328	0.607458	0.547623	0.243612	0.0551556	0.150396
Rv0510_hemC_porphobilinogen_deaminase	-0.562292	0.278577	0.356574	0.447475	0.609879	0.529566
Rv0511_hemD_uroporphyrin-III_C-methyltransferase	-1.07349	0.102136	0.246503	0.448069	0.741571	0.562935
Rv0512_hemB_delta-aminolevulinic_acid_dehydratase	-0.731402	0.07973	-0.0214086	0.410631	0.495735	0.0564285
Rv0513_-_transmembrane_protein	-0.910475	0.449899	0.5512	0.954472	0.923458	0.659014
Rv0514_-_transmembrane_protein	-0.975482	0.686316	1.04383	1.51984	1.60605	0.702405
Rv0515_-_hypothetical_protein	-0.532877	-0.0929843	0.00912397	0.191187	0.299195	0.256701
Rv0516c_-_hypothetical_protein	0.799183	0.341881	0.0103549	0.419351	0.688001	0.468343
Rv0517_-_membrane_acyltransferase	-1.2082	-1.30872	-0.899062	-0.0706157	0.259789	-0.0404489
Rv0518_-_hypothetical_protein	-1.39652	-1.21774	-0.825088	-0.186055	0.193792	-0.118189
Rv0519c_-_hypothetical_protein	-1.7317	-1.0405	-0.729673	-0.142752	0.152406	-0.125351
Rv0520_-_hypothetical_protein	-1.10444	3.06345	0.531338	0.406745	0.472545	0.184028
Rv0521_-_hypothetical_protein	-2.72006	4.63455	1.52599	0.915697	0.596002	0.327227
Rv0522_gabP_GABA_permease	0.467906	3.30524	1.57349	1.38632	1.2846	0.996316
Rv0523c_-_hypothetical_protein	-1.69467	1.61029	0.821486	0.582515	0.551619	0.287749
Rv0524_hemL_glutamate-1-semialdehyde_aminotransferase	-1.80829	0.957085	0.842458	0.659025	0.522248	0.0857131
Rv0525_-_hypothetical_protein	-1.65338	0.553979	0.440908	0.414604	0.183202	-0.0567502
Rv0526_-_thioredoxin_protein	-1.44708	0.206302	-0.0393833	-0.0626278	-0.106119	-0.0177128
Rv0527_ccdA_cytochrome_C-type_biogenesis_protein_CcdA	-1.46495	0.352371	-0.0259802	-0.060732	-0.107073	-0.00472221
Rv0528_-_transmembrane_protein	-1.64857	0.200867	0.0490431	-0.0532692	0.00493991	-0.14756
Rv0529_ccsA_cytochrome_C-type_biogenesis_protein_CcsA	-1.62663	-0.072486	0.140712	0.244317	0.068892	0.0384141
Rv0530_-_hypothetical_protein	-0.295472	2.07216	1.35997	1.13318	0.705295	0.494414
Rv0531_-_hypothetical_protein	-0.554047	-0.782251	-0.47057	-0.161063	-0.0930519	-0.312934
Rv0532_PE_PGRS6_PE-PGRS_family_protein	0.155953	0.890988	0.715798	0.760003	0.571821	0.260049
Rv0533c_fabH_3-oxoacyl-ACP_synthase	-1.15416	-0.81002	-0.371767	-0.512875	-0.498322	-0.416507
Rv0534c_menA_1,4-dihydroxy-2-naphthoate_octaprenyltransferase	-1.32296	1.34661	1.38352	1.04865	0.67667	0.325043
Rv0535_pnp_5'-methylthioadenosine_phosphorylase	0.238546	-0.502905	-0.229723	-0.204813	-0.224023	-0.212078
Rv0536_galE3_UDP-glucose_4-epimerase	-0.526123	2.17176	1.9954	1.72831	1.46248	0.859574
Rv0537c_-_hypothetical_protein	-0.1989	-0.160014	-0.190759	-0.173987	-0.181596	-0.192618
Rv0538_-_hypothetical_protein	0.805223	-0.405117	-0.380603	-0.385425	-0.34503	-0.288096
Rv0539_-_dolichyl-phosphate_sugar_synthase	-0.24095	-0.591343	-0.678172	-0.583078	-0.534215	-0.315876
Rv0540_-_hypothetical_protein	-0.416266	0.812454	0.483373	0.337512	0.278542	0.290489
Rv0541c_-_hypothetical_protein	-1.4779	1.72292	1.31951	1.189	0.868614	0.312991
Rv0542c_menE_O-succinylbenzoic_acid--CoA_ligase	-1.39703	0.751057	0.493741	0.190863	-0.0340906	0.00233177
Rv0543c_-_hypothetical_protein	-0.998233	1.1957	1.09832	0.989706	0.713803	0.506451
Rv0544c_-_transmembrane_protein	-1.99243	0.247869	0.173245	-0.0746986	-0.165191	-0.13831
Rv0545c_pitA_inorganic_phosphate_transporter	-1.35085	0.764637	0.810464	0.563775	0.369572	0.272651
Rv0546c_-_hypothetical_protein	-1.85523	-0.316552	-0.913201	-0.729553	-0.589372	-0.868462
Rv0547c_-_short-chain_dehydrogenase	-1.25579	-1.51962	-1.44085	-0.967922	-0.599315	-0.769095
Rv0548c_menB_naphthoate_synthase	0.861432	-1.22788	-1.05482	-0.611969	-0.245391	-0.583096
Rv0549c_-_hypothetical_protein	1.4611	0.315303	0.0696045	0.0332072	0.194293	-0.306432
Rv0550c_-_hypothetical_protein	2.24795	0.54082	0.172532	0.247839	0.147371	-0.178438
Rv0551c_fadD8_acyl-CoA_synthetase	-1.39184	0.138426	-0.173273	-0.376316	-0.36586	-0.350037
Rv0552_-_hypothetical_protein	-0.474857	0.844195	0.541246	0.32789	0.463183	0.206562
Rv0553_menC_O-succinylbenzoate_synthase	0.578338	0.831449	0.630012	0.672104	0.687575	0.221836
Rv0554_bpoC_bromide_peroxidase	-1.94195	0.554063	-0.164054	-0.00964908	0.318521	0.226077
Rv0555_menD_2-succinyl-5-enolpyruvyl-6-hydroxy-3-cyclohexene-1-carboxylate_synthase	-0.973511	0.225536	0.226419	0.262485	0.269603	0.15385
Rv0556_-_transmembrane_protein	-1.12911	-0.222788	-0.224111	-0.0217464	-0.0754265	0.160888
Rv0557_pimB_mannosyltransferase	-0.710471	0.155682	0.116881	0.266638	0.168649	0.125893
Rv0558_ubiE_ubiquinone/menaquinone_biosynthesis_methyltransferase	0.527627	-0.48725	-0.710117	-0.578467	-0.467903	-0.522509
Rv0559c_-_hypothetical_protein	-0.663202	0.573443	0.503117	0.467557	0.399368	0.0797328
Rv0560c_-_benzoquinone_methyltransferase	-0.0571915	-1.23245	-0.905487	-0.597268	-0.475643	-0.242709
Rv0561c_-_oxidoreductase	0.319319	-1.18331	-0.841457	-0.379072	-0.101132	-0.0228645
Rv0562_grcC1_polyprenyl_synthetase	-1.15229	0.461475	0.697428	0.673235	0.439862	0.151008
Rv0563_htpX_heat_shock_protein_HtpX	4.00737	0.201347	-0.0180506	-0.106205	-0.299843	-0.0950133
Rv0564c_gpsA_NAD(P)H-dependent_glycerol-3-phosphate_dehydrogenase	0.439457	1.52538	1.71881	1.44326	1.28269	0.790053
Rv0565c_-_monooxygenase	-0.893463	0.107331	0.357743	0.223594	0.0958008	0.1338
Rv0566c_-_nucleotide-binding_protein	-1.40135	-0.612067	-0.378076	-0.432409	-0.395258	-0.170261
Rv0567_-_methyltransferase/methylase	-0.916388	0.649241	0.811996	0.813375	0.756667	0.454724
Rv0568_cyp135B1_cytochrome_P450_135B1	0.866292	-0.99701	-0.722418	-0.23397	0.0240684	0.0869892
Rv0569_-_hypothetical_protein	-0.013682	-0.0936096	-0.679299	-0.365362	-0.0984116	-0.104765
Rv0570_nrdZ_ribonucleoside-diphosphate_reductase_large_subunit_NrdZ	-0.719494	-0.098367	-0.41476	-0.205091	0.0836849	0.167224
Rv0571c_-_hypothetical_protein	2.99484	-1.37966	-1.21343	-1.10941	-1.14649	-0.366238
Rv0572c_-_hypothetical_protein	0.507705	-0.571588	-0.29342	-0.0705675	0.11168	0.0796451
Rv0573c_-_nicotinate_phosphoribosyltransferase	0.0766186	1.03201	1.07692	1.08225	0.768199	0.27348
Rv0574c_-_hypothetical_protein	0.957881	-0.382811	-0.20621	0.0267616	0.0826856	0.0255653
Rv0575c_-_hypothetical_protein	-0.713224	-0.0459629	-0.142552	-0.344721	-0.372225	0.0209371
Rv0576_-_ArsR_family_transcriptional_regulator	-0.90706	0.316474	0.641491	0.185179	0.11479	-0.0954586
Rv0577_TB27.3_hypothetical_protein	-0.154156	-0.403983	0.157075	0.665414	0.675619	0.336543
Rv0578c_PE_PGRS7_PE-PGRS_family_protein	1.31101	0.405058	0.58373	0.310769	0.165418	0.0190082
Rv0579_-_hypothetical_protein	0.586714	2.83792	2.39626	1.83016	1.60551	0.963841
Rv0580c_-_hypothetical_protein	3.03999	-0.743728	-0.646842	-0.683575	-0.687337	-0.239989
Rv0581_-_hypothetical_protein	0.944465	2.52645	1.23166	1.05992	0.834302	0.394885
Rv0582_-_hypothetical_protein	-0.603618	2.68678	1.46081	1.2063	0.896067	0.708182
Rv0583c_lpqN_lipoprotein_LpqN	0.759615	2.43486	1.46904	1.20473	1.11962	0.703744
Rv0584_-_hypothetical_protein	-0.372006	4.62083	3.26444	3.03795	2.91035	2.03944
Rv0585c_-_hypothetical_protein	0.782758	0.80324	0.338301	0.346197	0.337035	0.0561167
Rv0586_-_GntR_family_transcriptional_regulator	1.17583	0.324081	-0.0487505	-0.090898	-0.274151	-0.0220177
Rv0587_yrbE2A_hypothetical_protein	1.23206	-0.498777	-0.373134	-0.430129	-0.202705	-0.240902
Rv0588_yrbE2B_hypothetical_protein	0.790015	0.226573	0.230372	0.123778	0.257625	0.0532296
Rv0589_mce2A_MCE-family_protein_MCE2A	-0.265233	-1.5456	-1.22298	-0.842729	-0.682955	-0.522914
Rv0590_mce2B_MCE-family_protein_MCE2B	-0.522484	-0.554351	-0.315302	0.0827756	0.145214	0.0460691
Rv0590A_-_MCE_family-like_protein	-0.388406	-1.3026	-0.930571	-0.560513	-0.325576	-0.237667
Rv0591_mce2C_MCE-family_protein_MCE2C	-0.000340733	-0.206302	-0.493255	-0.138147	-0.044355	-0.219964
Rv0592_mce2D_MCE-family_protein_MCE2D	-1.94848	2.86156	1.85575	1.54341	1.29692	0.789246
Rv0593_lprL_MCE-family_lipoprotein_LprL	-0.991567	-0.62259	0.0458111	0.422327	0.505468	0.163582
Rv0594_mce2F_MCE-family_protein_MCE2F	0.019476	-0.461291	0.0784097	0.310276	0.320301	-0.12218
Rv0595c_-_hypothetical_protein	-0.506628	1.58919	0.695802	0.740447	0.868663	0.538889
Rv0596c_-_hypothetical_protein	0.217027	0.756313	0.485344	0.415691	0.392079	0.30456
Rv0597c_-_hypothetical_protein	-1.2772	0.687554	0.117303	-0.0637631	-0.11876	0.324298
Rv0598c_-_hypothetical_protein	-0.850406	-0.092149	-0.130723	-0.323617	-0.445534	-0.0331651
Rv0599c_-_hypothetical_protein	-0.726247	-0.569021	-0.523746	-0.557463	-0.664219	-0.450094
Rv0600c_-_two_component_sensor_kinase	-0.0109268	0.554504	0.157882	-0.258877	-0.327795	-0.0207385
Rv0601c_-_two_component_sensor_kinase	-3.00165	0.779187	1.00456	0.704618	0.417111	0.240005
Rv0602c_tcrA_two_component_DNA_binding_transcriptional_regulatory_protein_TCRA	0.0594636	-0.235097	-0.256207	-0.110168	-0.0186815	0.246196
Rv0603_-_hypothetical_protein	2.16968	0.32938	0.514821	0.457817	0.664704	0.349399
Rv0604_lpqO_lipoprotein_lpqo	-0.410526	0.014145	-0.253368	-0.221148	0.350026	-0.0035436
Rv0605_-_resolvase	-1.64371	-0.122108	0.0325965	0.168005	0.625197	0.310795
Rv0606_-_hypothetical_protein	-1.25582	-0.884411	-0.839623	-0.578293	-0.467017	-0.444749
Rv0607_-_hypothetical_protein	-1.09972	-1.17069	-0.947826	-0.436687	-0.118892	-0.204961
Rv0608_-_hypothetical_protein	0.0781296	-0.261552	0.0684031	0.108874	-0.131575	0.103241
Rv0609_-_hypothetical_protein	0.661565	-0.69849	-0.706119	-0.922277	-1.02504	-0.389273
Rv0609A_-_hypothetical_protein	-0.218473	-0.228888	-0.039802	-0.161864	-0.314115	-0.00495058
Rv0610c_-_hypothetical_protein	-0.216564	0.663041	0.471911	-0.0548356	-0.18959	0.112731
Rv0611c_-_hypothetical_protein	-0.56335	-0.697695	-0.978933	-0.994411	-0.997181	-0.0460757
Rv0612_-_hypothetical_protein	2.55879	-1.0992	-1.11173	-0.958275	-0.847566	-0.15575
Rv0613c_-_hypothetical_protein	-1.85944	-1.28521	-1.29401	-1.01517	-0.845909	-0.155045
Rv0614_-_hypothetical_protein	2.36905	0.097257	0.372171	0.447838	0.201179	-0.0616516
Rv0615_-_hypothetical_protein	2.1237	0.391074	0.829051	0.861531	1.06456	0.745299
Rv0616c_-_hypothetical_protein	-5.12666	-0.918991	-1.14953	-0.853999	-0.744547	-0.112271
Rv0617_-_hypothetical_protein	-1.3777	-0.0691111	-0.295813	-0.497398	-0.555467	-0.0941992
Rv0618_galTa_galactose-1-phosphate_uridylyltransferase	-1.42776	0.619474	0.368817	0.337198	-0.202343	-0.135446
Rv0619_galTb_galactose-1-phosphate_uridylyltransferase	-1.83935	-0.278874	-0.255963	-0.40023	-0.477249	-0.108925
Rv0620_galK_galactokinase	-1.96461	-1.20975	-1.07876	-0.962846	-0.857929	-0.493949
Rv0621_-_hypothetical_protein	1.36967	-0.218794	0.0101978	0.111897	0.110841	0.164608
Rv0622_-_hypothetical_protein	3.61989	1.25396	1.0891	1.06678	0.676987	0.296146
Rv0623_-_hypothetical_protein	2.01018	0.149766	0.521279	0.685373	0.47365	0.216908
Rv0624_-_hypothetical_protein	-0.0326448	1.14675	1.30688	1.38942	1.17274	0.508306
Rv0625c_-_transmembrane_protein	-0.886407	0.39261	0.290568	0.0512718	-0.156464	-0.036155
Rv0626_-_hypothetical_protein	-0.362441	0.221388	0.0206326	-0.159429	0.00551499	-0.567644
Rv0627_-_hypothetical_protein	-1.45992	1.13494	0.581168	0.576344	0.163897	0.0419808
Rv0628c_-_hypothetical_protein	4.40158	0.464967	0.334784	0.220389	-0.136963	-0.300468
Rv0629c_recD_exonuclease_V_subunit_alpha	-0.58894	0.244326	0.364904	0.177138	0.115623	0.0225987
Rv0630c_recB_exonuclease_V_subunit_beta	-0.756829	0.95068	0.973528	0.379809	0.408934	0.52178
Rv0631c_recC_exonuclease_V_subunit_gamma	-2.02632	1.77673	0.671546	0.0103768	-0.207889	0.1804
Rv0632c_echA3_enoyl-CoA_hydratase	-0.726229	2.86351	2.13394	1.24308	0.381405	-0.375751
Rv0633c_-_hypothetical_protein	-1.69706	0.546704	0.797991	0.732191	0.505538	0.343803
Rv0634A_-_hypothetical_protein	-1.23566	-0.177817	0.153109	-0.144022	-0.287155	-0.146663
Rv0634B_rpmG_50S_ribosomal_protein_L33	-0.273302	-0.889224	-0.667671	-0.978791	-0.941619	-0.327274
Rv0634c_-_glyoxalase_II	-0.939045	-0.325738	0.0351868	0.217792	0.0486597	0.0863887
Rv0635_-_(3R)-hydroxyacyl-ACP_dehydratase_subunit_HadA	-0.957025	4.59256	3.56732	2.99285	2.84162	2.227
Rv0636_-_(3R)-hydroxyacyl-ACP_dehydratase_subunit_HadB	-0.916383	4.77269	3.82378	3.16591	3.10065	2.34825
Rv0637_-_(3R)-hydroxyacyl-ACP_dehydratase_subunit_HadC	-1.68793	5.31075	4.33906	3.97989	3.74519	3.25132
Rv0638_secE_preprotein_translocase_subunit_SecE	-0.0407633	5.10275	4.28243	3.91666	3.69403	2.88876
Rv0639_nusG_transcription_antitermination_protein_NusG	-0.076937	4.83911	3.86559	3.30866	3.10273	2.5283
Rv0640_rplK_50S_ribosomal_protein_L11	-0.323139	0.217805	0.269461	0.591789	0.727708	-0.158764
Rv0641_rplA_50S_ribosomal_protein_L1	-0.389892	1.31783	0.78629	0.817219	0.723799	0.280841
Rv0642c_mmaA4_methoxy_mycolic_acid_synthase	-0.910043	0.687082	1.05888	1.37394	1.38698	0.620525
Rv0643c_mmaA3_methoxy_mycolic_acid_synthase	-0.624611	-0.375711	-0.388906	-0.135562	-0.190497	-0.18233
Rv0644c_mmaA2_methoxy_mycolic_acid_synthase	-0.760263	0.200303	0.165052	0.393219	0.463535	0.292658
Rv0645c_mmaA1_methoxy_mycolic_acid_synthase	-1.22575	-0.173201	-0.106621	-0.409074	-0.521918	-0.477525
Rv0646c_lipG_lipase/esterase	-1.48255	0.301898	0.407623	0.152866	-0.211169	-0.172289
Rv0647c_-_hypothetical_protein	-1.67821	-1.42687	-0.831906	-0.0149723	0.235403	-0.0401072
Rv0648_-_alpha-mannosidase	1.30603	0.652561	1.01595	1.16109	1.14885	0.616634
Rv0649_fabD2_malonyl_CoA-ACP_transacylase	-0.815342	0.735413	1.17189	1.41243	1.3671	0.896898
Rv0650_-_sugar_kinase	1.14263	-0.0653397	0.0695441	-0.0386611	-0.257509	0.0768682
Rv0651_rplJ_50S_ribosomal_protein_L10	-0.314059	-0.680277	-0.520312	-0.493827	-0.495221	-0.0994842
Rv0652_rplL_50S_ribosomal_protein_L7/L12	-1.07268	-0.614837	-0.711284	-0.922901	-0.821369	-0.36745
Rv0653c_-_TetR_family_transcriptional_regulator	1.29978	-0.463537	-0.606749	-0.804914	-0.793984	-0.380271
Rv0654_-_dioxygenase	1.62469	-0.518548	-0.590975	-0.771737	-0.866219	-0.218191
Rv0655_mkl_ribonucleotide_ABC_transporter_ATP-binding_protein	-0.492254	-0.498815	-0.626444	-0.893516	-1.00626	-0.374464
Rv0656c_-_hypothetical_protein	-1.13062	-0.41167	0.468686	0.795454	0.847916	0.00839489
Rv0657c_-_hypothetical_protein	-0.274148	-0.081028	-0.361356	-0.794393	-0.784798	-0.326683
Rv0658c_-_hypothetical_protein	-1.14129	0.497451	0.257914	0.0984065	0.052844	0.225671
Rv0659c_-_hypothetical_protein	0.308974	0.526556	0.217487	0.1303	0.0672686	0.147825
Rv0660c_-_hypothetical_protein	0.806126	-0.479065	-0.179485	0.140076	0.278045	0.155987
Rv0661c_-_hypothetical_protein	-1.308	1.29337	1.52459	1.419	0.984735	0.50789
Rv0662c_-_hypothetical_protein	-0.679968	-0.258149	-0.0219983	-0.15809	-0.205354	-0.248649
Rv0663_atsD_arylsulfatase	-0.433845	1.36542	1.34673	1.03957	0.702609	0.542259
Rv0664_-_hypothetical_protein	-0.0554666	-0.250915	-0.272278	-0.391269	-0.554705	-0.115239
Rv0665_-_hypothetical_protein	-1.49765	-0.105696	-0.056409	-0.285208	-0.502061	-0.118712
Rv0666_-_hypothetical_protein	-2.00803	0.834931	0.939774	0.870394	0.532354	0.301609
Rv0667_rpoB_DNA-directed_RNA_polymerase_subunit_beta	0.500695	0.437595	0.348034	0.428407	0.488493	0.58729
Rv0668_rpoC_DNA-directed_RNA_polymerase_subunit_beta'	-0.421117	-0.626697	-0.23219	-0.0805353	0.0190716	-0.271644
Rv0669c_-_hydrolase	-1.84966	0.649218	0.259844	0.95995	1.12801	0.725992
Rv0670_end_endonuclease_IV	2.18934	0.373918	0.103167	0.71977	0.781821	0.0656713
Rv0671_lpqP_lipoprotein_LpqP	1.88666	0.641165	0.0227103	0.120062	0.215813	-0.255121
Rv0672_fadE8_acyl-CoA_dehydrogenase	0.281444	-1.39933	-1.4211	-1.34376	-1.34786	-0.609138
Rv0673_echA4_enoyl-CoA_hydratase	0.676352	0.589843	0.580123	0.559722	0.530846	0.415696
Rv0674_-_hypothetical_protein	0.35635	3.48786	0.900857	0.846975	0.910845	0.46109
Rv0675_echA5_enoyl-CoA_hydratase	0.299737	3.55589	0.859948	0.676518	0.830179	0.52564
Rv0676c_mmpL5_transmembrane_transport_protein_MmpL5	-0.913586	2.86821	0.864145	0.407769	0.363829	0.342468
Rv0677c_mmpS5_hypothetical_protein	-1.17643	2.67597	0.00914716	-1.13648	-1.44467	-1.49241
Rv0678_-_hypothetical_protein	2.35954	-1.02053	-0.907543	-0.68309	-0.521916	-0.131887
Rv0679c_-_hypothetical_protein	-0.866257	-0.997941	-1.19967	-0.97848	-0.761838	-0.393671
Rv0680c_-_transmembrane_protein	-0.280355	-0.823475	-0.917362	-0.59244	-0.560539	-0.282658
Rv0681_-_TetR_family_transcriptional_regulator	-0.850941	-0.326722	-0.177514	0.667031	1.1226	0.769692
Rv0682_rpsL_30S_ribosomal_protein_S12	0.00803877	-1.56826	-1.6069	-1.39964	-1.15861	-0.373241
Rv0683_rpsG_30S_ribosomal_protein_S7	-0.400057	-0.293141	-0.434049	-0.316384	-0.026168	0.236786
Rv0684_fusA1_elongation_factor_G	-0.598984	-0.473915	-0.800351	-0.679383	-0.458863	-0.273574
Rv0685_tuf_elongation_factor_Tu	-0.75076	-1.70799	-1.59994	-1.34525	-1.10192	-0.414147
Rv0686_-_hypothetical_protein	-0.439117	0.385884	0.199761	-0.142778	-0.343673	-0.0777002
Rv0687_fabG_3-ketoacyl-ACP_reductase	0.547813	0.692344	0.301312	-0.15855	-0.248759	0.0485029
Rv0688_-_ferredoxin_reductase	0.317916	-0.164636	-0.0562077	0.0759595	0.195636	0.0635899
Rv0689c_-_hypothetical_protein	-1.57954	-0.171471	-0.144456	-0.0167225	-0.0506829	0.13288
Rv0690c_-_hypothetical_protein	-1.32018	-0.0840095	-0.0661526	-0.0265835	-0.0536493	0.207613
Rv0691c_-_transcriptional_regulator	-0.45756	-0.13692	-0.156256	-0.270214	-0.326484	-0.140726
Rv0692_-_hypothetical_protein	-2.0033	0.496181	0.10982	-0.0961893	-0.22074	-0.0301679
Rv0693_pqqE_coenzyme_PQQ_synthesis_protein_E	-2.01806	0.309364	0.665321	1.07806	1.2492	0.686275
Rv0694_lldD1_L-lactate_dehydrogenase_(cytochrome)_LldD1	-1.60899	-1.00783	-0.496034	0.0771944	0.502047	0.594091
Rv0695_-_hypothetical_protein	-0.573065	-0.898631	-0.462893	0.163358	0.632731	0.580329
Rv0696_-_membrane_sugar_transferase	-1.11946	-1.2156	-0.780282	-0.299899	0.0911392	0.182154
Rv0697_-_dehydrogenase	-1.20369	-1.15639	-0.892726	-0.490389	-0.306728	-0.0433434
Rv0698_-_hypothetical_protein	-0.999444	-0.879131	-0.969391	-0.738842	-0.622113	-0.292487
Rv0699_-_hypothetical_protein	-1.99728	-0.789472	-0.805907	-0.702153	-0.549048	-0.240394
Rv0700_rpsJ_30S_ribosomal_protein_S10	-1.22033	-0.729903	-0.817173	-0.776006	-0.707968	-0.390524
Rv0701_rplC_50S_ribosomal_protein_L3	-1.43777	-1.06212	-1.27961	-1.27183	-1.1216	-0.662821
Rv0702_rplD_50S_ribosomal_protein_L4	-1.51989	-1.2139	-1.48655	-1.3492	-1.25595	-0.823559
Rv0703_rplW_50S_ribosomal_protein_L23	-1.815	0.0795235	0.114939	0.088176	0.0553467	0.02332
Rv0704_rplB_50S_ribosomal_protein_L2	-1.90967	-0.165695	-0.47101	-0.63124	-0.488751	-0.202245
Rv0705_rpsS_30S_ribosomal_protein_S19	-2.06016	-0.624363	-0.243494	-0.48235	-0.46937	0.0208961
Rv0706_rplV_50S_ribosomal_protein_L22	-1.77247	0.446811	0.433618	0.520484	0.493872	0.320566
Rv0707_rpsC_30S_ribosomal_protein_S3	-1.49749	0.645525	0.541273	0.344864	0.228398	0.106991
Rv0708_rplP_50S_ribosomal_protein_L16	-1.55174	0.763574	0.88541	0.578812	0.380302	0.221759
Rv0709_rpmC_50S_ribosomal_protein_L29	-1.39354	0.696953	0.119087	0.162476	0.232579	0.097368
Rv0710_rpsQ_30S_ribosomal_protein_S17	-1.51799	-0.235137	0.0618551	0.315859	0.293815	0.233827
Rv0711_atsA_arylsulfatase	1.66727	-0.414802	-0.441775	-0.205795	0.00639551	0.343409
Rv0712_-_hypothetical_protein	2.32192	-0.448222	-0.219481	0.254385	0.394754	0.147845
Rv0713_-_transmembrane_protein	-0.472718	-1.05202	-0.884393	-0.416688	-0.0672352	-0.262538
Rv0714_rplN_50S_ribosomal_protein_L14	-0.622202	-1.22049	-1.52804	-1.3241	-1.02863	-0.754359
Rv0715_rplX_50S_ribosomal_protein_L24	-0.973087	-0.577528	-1.01864	-0.885557	-0.542336	-0.225905
Rv0716_rplE_50S_ribosomal_protein_L5	-1.54591	-1.72945	-1.35868	-0.976109	-0.807059	-0.465166
Rv0717_rpsN_30S_ribosomal_protein_S14	-1.41789	-0.448154	-0.571837	-0.594649	-0.53912	-0.213413
Rv0718_rpsH_30S_ribosomal_protein_S8	-1.90081	-0.243218	-0.507526	-0.616612	-0.540947	-0.146578
Rv0719_rplF_50S_ribosomal_protein_L6	-1.57247	-0.362011	-0.518708	-0.439048	-0.441403	-0.41673
Rv0720_rplR_50S_ribosomal_protein_L18	-1.4439	-0.734786	-0.745179	-0.822639	-0.746116	-0.195581
Rv0721_rpsE_30S_ribosomal_protein_S5	-1.36975	-0.930377	-0.866795	-0.880299	-0.860654	-0.159998
Rv0722_rpmD_50S_ribosomal_protein_L30	-1.55774	-0.82046	-0.459222	-0.187935	0.00914995	-0.0444718
Rv0723_rplO_50S_ribosomal_protein_L15	-1.49247	-0.939456	-0.682406	-0.359854	-0.158062	-0.113216
Rv0724_sppA_endopeptidase_IV	1.41747	-1.01245	-0.773636	-0.676445	-0.671255	-0.297865
Rv0724A_-_hypothetical_protein	-1.8692	-0.953409	-0.728726	-0.51127	-0.382194	-0.131105
Rv0725c_-_hypothetical_protein	-1.00559	-0.1062	-0.285872	-0.52373	-0.496454	-0.118529
Rv0726c_-_hypothetical_protein	-1.09116	-0.998668	-1.02477	-1.04135	-0.977436	-0.214883
Rv0727c_fucA_L-fuculose_phosphate_aldolase	0.637652	-0.0579688	-0.162373	-0.305771	-0.32286	0.0632329
Rv0728c_serA2_D-3-phosphoglycerate_dehydrogenase	-1.852	0.318199	-0.107153	-0.214946	-0.161888	0.110234
Rv0729_xylB_D-xylulose_kinase	0.954665	0.721245	0.317299	0.155759	0.144443	0.233288
Rv0730_-_hypothetical_protein	-0.490008	0.751576	0.199866	0.742617	1.01273	1.42137
Rv0731c_-_hypothetical_protein	-0.665686	-0.0981572	-0.2751	-0.346799	-0.642361	-0.466178
Rv0732_secY_preprotein_translocase_subunit_SecY	-2.22606	-0.475676	-0.245555	-0.195557	0.147464	0.475755
Rv0733_adk_adenylate_kinase	-2.31019	-0.651876	-0.60133	-0.467877	-0.356134	-0.0912506
Rv0734_mapA_methionine_aminopeptidase	-1.86502	-0.495632	-0.317418	-0.224451	-0.047075	0.307286
Rv0735_sigL_RNA_polymerase_sigma_factor_SigL	1.27949	-0.353185	-0.159537	0.0668452	0.154196	-0.051906
Rv0736_-_hypothetical_protein	3.19119	0.272602	-0.853239	-0.368718	-0.133064	-0.305788
Rv0737_-_transcriptional_regulator	0.90916	-0.542658	-0.166308	-0.0750011	-0.122058	0.0451412
Rv0738_-_hypothetical_protein	4.70218	-0.836323	-1.2604	-0.96948	-0.602656	-0.384634
Rv0739_-_hypothetical_protein	1.15104	-1.83756	-1.57317	-0.489209	-0.192902	-0.268936
Rv0740_-_hypothetical_protein	2.24524	-1.03873	-1.17521	-1.38526	-1.26711	-0.529009
Rv0741_-_transposase	0.214253	-1.48235	-0.906256	-0.312491	-0.0365414	-0.305768
Rv0742_PE_PGRS8_PE-PGRS_family_protein	-0.621342	-1.31645	-0.85617	-0.316445	-0.140214	-0.104794
Rv0743c_-_hypothetical_protein	-1.13213	1.01124	1.06079	1.16488	1.22554	0.737753
Rv0744c_-_transcriptional_regulator	-0.214996	-0.596976	-0.0811801	0.299829	0.481608	0.250264
Rv0745_-_hypothetical_protein	-1.81657	-0.459007	0.0272327	0.239732	0.242392	-0.0522379
Rv0746_PE_PGRS9_PE-PGRS_family_protein	0.48417	-0.740671	-0.301308	-0.00893548	0.189114	0.128885
Rv0747_PE_PGRS10_PE-PGRS_family_protein	4.49764	-1.22051	0.199586	0.638556	0.207682	-0.262864
Rv0748_-_hypothetical_protein	-0.0734104	-0.930635	-0.639065	-0.28883	-0.103286	-0.216021
Rv0749_-_hypothetical_protein	-1.25251	0.666539	1.02961	0.988909	0.781797	0.364715
Rv0749A_-_hypothetical_protein	1.37355	0.312152	0.766057	0.881162	0.750263	0.200823
Rv0750_-_hypothetical_protein	3.19899	-0.779651	-0.724383	-0.0937413	0.0771232	-0.255156
Rv0751c_mmsB_3-hydroxyisobutyrate_dehydrogenase	1.2572	-0.362947	-0.33935	-0.715392	-0.731952	-0.348318
Rv0752c_fadE9_acyl-CoA_dehydrogenase	0.983594	-0.347644	-0.441726	-0.423533	-0.598531	-0.309433
Rv0753c_mmsA_methylmalonate-semialdehyde_dehydrogenase	1.58501	-0.00927011	-0.872213	-0.439186	-0.262468	-0.221794
Rv0754_PE_PGRS11_PE-PGRS_family_protein	2.8014	2.47175	2.25129	2.13143	1.96866	1.15364
Rv0755A_-_transposase	2.88585	0.220461	0.107544	-0.0119392	-0.0907744	0.19707
Rv0755c_PPE12_PPE_family_protein	0.704825	0.281497	-0.279598	-0.441825	-0.258954	0.0549789
Rv0756c_-_hypothetical_protein	1.68812	-0.964024	-0.87473	-0.809196	-0.557305	-0.16157
Rv0757_phoP_two_component_system_response_transcriptional_positive_regulator_PHOP	0.839425	-0.537685	-0.338832	-0.264137	-0.265407	-0.268018
Rv0758_phoR_two_component_system_response_sensor_kinase_membrane_associated_PHOR	1.02469	-0.884051	-0.331906	-0.09611	-0.11282	-0.195919
Rv0759c_-_hypothetical_protein	0.100873	1.90802	0.571576	0.186436	0.165939	0.185634
Rv0760c_-_hypothetical_protein	-0.126671	1.21406	0.367663	0.194358	0.0164247	0.229727
Rv0761c_adhB_zinc-containing_alcohol_dehydrogenase_NAD_dependent_ADHB	-1.37324	1.8962	0.948342	0.745854	0.577602	0.532957
Rv0762c_-_hypothetical_protein	1.18165	1.328	0.459535	0.296221	0.111909	0.192702
Rv0763c_-_ferredoxin	1.96935	0.132589	-0.148074	-0.162411	5.30234e-05	-0.177863
Rv0764c_cyp51_cytochrome_P450_sterol_14-alpha_demethylase	1.32521	0.161211	0.029872	-0.177334	-0.397177	-0.348895
Rv0765c_-_short-chain_dehydrogenase	2.84947	-1.42173	-1.38726	-1.00296	-0.813182	-0.417335
Rv0766c_cyp123_cytochrome_P450_123	2.60794	0.29658	-0.332249	-0.482148	-0.497365	-0.203607
Rv0767c_-_hypothetical_protein	3.92679	-1.37653	-1.30281	-0.82594	-0.511865	-0.304776
Rv0768_aldA_aldehyde_dehydrogenase	2.96537	-0.953261	-0.890203	-0.647053	-0.47678	-0.201292
Rv0769_-_short-chain_dehydrogenase	2.04362	0.205373	0.206968	0.136953	-0.0483706	-0.266845
Rv0770_-_dehydrogenase/reductase	0.946933	0.0774292	-0.0757483	-0.124987	-0.409728	-0.876962
Rv0771_-_4-carboxymuconolactone_decarboxylase	0.902968	-0.0461904	0.183379	0.042565	-0.0499819	-0.244026
Rv0772_purD_phosphoribosylamine--glycine_ligase	0.210491	1.40066	1.79796	1.60066	1.14268	0.410658
Rv0773c_ggtA_bifunctional_cephalosporin_acylase/gamma-glutamyltranspeptidase	-1.49916	1.00937	0.882147	1.13913	1.05199	0.478659
Rv0774c_-_hypothetical_protein	-1.21517	2.68686	2.26677	2.20682	1.96662	0.815515
Rv0775_-_hypothetical_protein	0.395056	-0.0518887	-0.0968365	0.116008	0.221249	0.176844
Rv0776c_-_hypothetical_protein	2.60621	0.618324	0.193127	-0.157858	-0.186595	-0.0383223
Rv0777_purB_adenylosuccinate_lyase	-0.323291	1.27034	0.711938	0.611003	0.421763	0.226299
Rv0778_cyp126_cytochrome_P450_126	-1.07404	0.388445	0.315991	-0.150772	-0.351817	-0.156224
Rv0779c_-_transmembrane_protein	2.01231	0.369692	0.228489	-0.192555	-0.393907	-0.0768033
Rv0780_hemH_phosphoribosylaminoimidazolesuccinocarboxamide_synthase	-1.01604	2.05888	0.806761	0.175484	-0.0321243	0.0143003
Rv0781_ptrBa_oligopeptidase_B	1.35549	2.18478	1.20728	0.503319	0.291512	0.268766
Rv0782_ptrBb_oligopeptidase_B	1.01579	-0.173696	0.0074253	0.232457	0.565288	0.48132
Rv0783c_emrB_multidrug_resistance_integral_membrane_efflux_protein_EmrB	-1.01893	1.66735	0.555218	0.314308	0.557982	0.430994
Rv0784_-_hypothetical_protein	1.02062	0.595874	-0.220584	-0.278086	-0.170549	-0.154212
Rv0785_-_FAD-binding_dehydrogenase	-0.269033	-0.169333	-0.647237	-0.712186	-0.49684	-0.591419
Rv0786c_-_hypothetical_protein	1.25545	-0.738407	-0.686987	-0.60307	-0.599072	-0.857608
Rv0787_-_hypothetical_protein	-2.43097	0.751728	1.17515	1.74255	1.77683	1.07309
Rv0787A_-_phosphoribosylformylglycinamidine_synthase_subunit_PurS	-0.61975	1.22357	1.75301	2.3453	2.19272	1.43069
Rv0788_purQ_phosphoribosylformylglycinamidine_synthase_I	-0.53871	0.373795	0.103429	-0.0234646	-0.18336	-0.182294
Rv0789c_-_hypothetical_protein	2.00446	-0.91013	-0.793928	-0.52618	-0.467729	-0.29042
Rv0790c_-_hypothetical_protein	2.01214	-0.676492	-0.603651	-0.426417	-0.541605	-0.225233
Rv0791c_-_hypothetical_protein	3.13491	-0.371069	-0.152025	-0.157937	-0.166551	-0.0672994
Rv0792c_-_GntR_family_transcriptional_regulator	2.42009	-0.684143	-0.673534	-0.524903	-0.585267	-0.291187
Rv0793_-_hypothetical_protein	3.58074	-1.42452	-1.42367	-1.40944	-1.46906	-0.818871
Rv0794c_-_oxidoreductase	1.92306	-1.33481	-1.27998	-1.26894	-1.2733	-0.589849
Rv0795_-_transposase_IS6110	0.0865271	-0.525626	-0.48182	-0.587627	-0.607948	-0.102057
Rv0796_-_transposase_IS6110	0.583523	-0.567521	-0.460282	-0.293944	-0.199262	-0.0595025
Rv0797_-_IS1547_transposase	0.37722	-1.36375	-1.35378	-1.30308	-1.33809	-0.493368
Rv0798c_cfp29_hypothetical_protein	-1.5748	0.135084	-0.012934	-0.276085	-0.365646	-0.214466
Rv0799c_-_hypothetical_protein	-1.55855	-0.213009	0.41669	0.92912	0.930494	0.420217
Rv0800_pepC_aminopeptidase	-0.5508	0.123225	0.485035	0.906635	0.720991	0.366116
Rv0801_-_hypothetical_protein	0.0196199	1.0882	1.38965	1.42629	1.41009	0.715239
Rv0802c_-_hypothetical_protein	2.51356	-0.712601	-0.425208	-0.319236	-0.380577	-0.140328
Rv0803_purL_phosphoribosylformylglycinamidine_synthase_II	-1.57651	1.629	2.07051	1.7637	1.43154	0.962461
Rv0804_-_hypothetical_protein	-1.97407	-0.874437	-0.653259	-0.331434	-0.184376	0.059394
Rv0805_-_hypothetical_protein	-0.0490714	-0.7387	-0.296406	0.00421078	0.0978988	0.0140418
Rv0806c_cpsY_UDP-glucose-4-epimerase_CpsY	2.5682	-0.185719	0.0452049	-0.0409444	0.0543878	0.118406
Rv0807_-_hypothetical_protein	2.51292	-0.411746	-0.274346	-0.266273	-0.362815	-0.0240034
Rv0808_purF_amidophosphoribosyltransferase	1.35072	-0.845109	-0.321281	0.196698	0.405612	-0.124136
Rv0809_purM_phosphoribosylaminoimidazole_synthetase	-0.611216	-0.941073	-0.638057	-0.000702966	0.308002	0.168301
Rv0810c_-_hypothetical_protein	1.76891	-0.842809	-0.619368	-0.207795	-0.00122075	-0.216754
Rv0811c_-_hypothetical_protein	0.656436	-0.690523	-0.505911	-0.122832	0.06072	0.132448
Rv0812_-_4-amino-4-deoxychorismate_lyase	-0.237937	-0.524731	-0.409671	-0.136489	-0.0775661	-0.495487
Rv0813c_-_hypothetical_protein	-0.258925	-0.13508	0.061158	0.186572	0.207719	-0.339737
Rv0814c_sseC2_hypothetical_protein	-0.880306	1.35456	1.40459	1.93333	1.99779	1.15474
Rv0815c_cysA2_thiosulfate_sulfurtransferase	-1.08701	0.676787	0.841093	1.34772	1.53669	0.977113
Rv0816c_thiX_thioredoxin	-1.5678	-1.33683	-1.14151	-0.74733	-0.476725	-0.201457
Rv0817c_-_hypothetical_protein	-2.50333	-1.29972	-1.0202	-0.492003	-0.0912891	0.0275632
Rv0818_-_transcriptional_regulator	-0.689801	-0.873485	-0.578175	-0.0483867	0.202053	0.170533
Rv0819_-_hypothetical_protein	-1.06099	0.831414	0.768117	0.290857	0.121021	0.142659
Rv0820_phoT_phosphate_transporter_ATP-binding_protein	-1.53944	0.151672	0.199499	0.0988754	-0.0509961	0.0796425
Rv0821c_phoY2_phosphate_transport_regulator	1.10985	-0.146625	0.108707	0.045041	-0.0604316	-0.0292619
Rv0822c_-_hypothetical_protein	-0.437773	-0.16219	0.0968446	0.0291094	-0.144484	0.122976
Rv0823c_-_transcriptional_regulator	-1.19787	-0.537223	-0.330846	-0.245504	-0.152675	-0.01022
Rv0824c_desA1_acyl-ACP_desaturase	-1.13694	-0.450792	-0.433461	-0.366413	-0.216903	-0.122041
Rv0825c_-_hypothetical_protein	1.22893	-0.210831	-0.396432	-0.332768	-0.265173	-0.138932
Rv0826_-_hypothetical_protein	-0.395419	-0.660876	-0.69021	-0.66307	-0.643202	-0.221528
Rv0827c_-_transcriptional_regulator	0.735097	0.62586	0.558609	0.313875	0.123349	-0.00568774
Rv0828c_-_deaminase	-0.200117	0.693896	0.0603131	0.237758	0.0443943	-0.312898
Rv0829_-_hypothetical_protein	2.13543	0.974806	0.728168	0.603596	0.505883	0.383137
Rv0830_-_hypothetical_protein	-2.30251	0.629964	0.0236682	-0.11939	-0.0148228	-0.422143
Rv0831c_-_hypothetical_protein	-1.36497	0.660096	0.209517	0.0332072	0.158914	-0.197294
Rv0832_PE_PGRS12_PE-PGRS_family_protein	-0.73807	0.755288	0.714086	0.845997	0.739083	0.475857
Rv0833_PE_PGRS13_PE-PGRS_family_protein	-0.209518	-0.85466	-0.964292	-0.801441	-0.810174	-0.690347
Rv0834c_PE_PGRS14_PE-PGRS_family_protein	4.62222	1.37921	1.29553	1.05782	1.03217	0.522598
Rv0835_lpqQ_lipoprotein_LpqQ	0.576496	-0.588629	-0.983382	-0.728643	-0.538659	-0.50165
Rv0836c_-_hypothetical_protein	0.785135	0.964139	0.430694	0.402843	0.18322	-0.484437
Rv0837c_-_hypothetical_protein	2.69826	0.601828	0.202413	0.279832	0.0837781	-0.0171898
Rv0838_lpqR_lipoprotein_LpqR	-0.747083	0.156809	0.205954	0.769191	0.508987	0.505973
Rv0839_-_hypothetical_protein	-0.852816	0.545689	-0.209966	-0.399304	-0.38249	-0.0921124
Rv0840c_pip_proline_iminopeptidase	1.41657	0.581732	-0.166593	-0.406983	-0.297975	-0.0442649
Rv0841_-_transmembrane_protein	-1.09218	4.18117	2.62191	2.30315	2.38192	1.65747
Rv0842_-_hypothetical_protein	0.00958361	1.40657	0.664288	1.01269	0.811521	0.600325
Rv0843_-_dehydrogenase	-1.87194	1.00114	0.843244	0.388756	0.148221	0.0157493
Rv0844c_narL_nitrate/nitrite_response_transcriptional_regulatory_protein_NarL	-1.24449	0.856498	0.739489	0.358618	0.156114	0.026247
Rv0845_-_two_component_sensor_kinase	-1.23446	-0.294222	-0.354318	-0.718389	-1.15285	-0.417264
Rv0846c_-_oxidase	4.7585	1.34735	1.66228	0.947997	0.487856	0.424932
Rv0847_lpqS_lipoprotein_LpqS	5.29914	0.679642	0.573648	0.718109	0.844691	0.431983
Rv0848_cysK2_cysteine_synthase_A_CysK2	5.85855	0.471263	-0.0477833	0.164335	-0.146299	-1.00013
Rv0849_-_integral_membrane_transport_protein	4.53558	1.32388	0.331484	-0.00569472	0.0660161	0.0510942
Rv0850_-_transposase	3.93454	-1.03194	-1.24893	-1.1554	-1.32635	-0.870514
Rv0851c_-_short-chain_dehydrogenase	0.0132129	-1.17195	-1.13237	-1.159	-1.1464	-0.43731
Rv0852_fadD16_fatty-acid--CoA_ligase	-0.145345	-1.56665	-1.61029	-1.58197	-1.63782	-0.661222
Rv0853c_pdc_decarboxylase	2.57572	0.70298	0.941888	1.2374	0.985552	0.190649
Rv0854_-_hypothetical_protein	0.257104	0.0966562	-0.0612688	-0.38148	-0.524867	-0.169319
Rv0855_far_fatty-acid-CoA_racemase	0.731645	-0.177099	-0.449019	-0.934664	-1.00176	-0.542883
Rv0856_-_hypothetical_protein	0.594454	0.996764	0.829191	0.900854	0.720728	0.347694
Rv0857_-_hypothetical_protein	0.312644	0.0104383	0.0151199	-0.0770768	-0.206799	-0.401203
Rv0858c_-_aminotransferase	-2.0028	-0.358659	-0.302112	-0.294571	-0.58581	-0.531815
Rv0859_fadA_acetyl-CoA_acetyltransferase	2.17965	1.03892	-0.220414	-0.686119	-0.419602	-0.293148
Rv0860_fadB_fatty_oxidation_protein_FadB	2.95535	0.264091	0.284056	0.182369	0.322135	0.180177
Rv0861c_ercc3_DNA_helicase_ErcC3	0.0349252	0.0108388	0.170684	-0.0255825	-0.126825	-0.0535268
Rv0862c_-_hypothetical_protein	-0.459894	-0.726887	-2.47114	-1.79182	-1.63849	-1.62644
Rv0863_-_hypothetical_protein	-0.577847	0.272307	0.0974248	0.114902	0.184295	0.175561
Rv0864_moaC_molybdenum_cofactor_biosynthesis_protein_MoaC	-0.871811	-0.0989461	-0.174765	-0.0853167	0.0500756	-0.0598245
Rv0865_mog_molybdopterin_biosynthesis_Mog_protein	-0.585253	0.120513	0.0627685	0.0437076	0.084221	0.208778
Rv0866_moaE2_molybdenum_cofactor_biosynthesis_protein_E2	-1.17345	-0.700785	-0.104449	0.37711	0.785556	0.922796
Rv0867c_rpfA_resuscitation-promoting_factor_RpfA	-2.13336	-1.02168	-1.05725	-0.805339	-0.346191	-0.0970912
Rv0868c_moaD2_molybdenum_cofactor_biosynthesis_protein_D	0.0315787	-0.525973	-0.613267	-0.589859	-0.596606	-0.462969
Rv0869c_moaA_molybdenum_cofactor_biosynthesis_protein_A	1.10953	-0.431021	-0.258658	0.00805806	0.0528159	-0.294108
Rv0870c_-_hypothetical_protein	1.33532	1.15612	0.425781	0.222845	0.249465	0.083311
Rv0871_cspB_cold_shock-like_protein_B_CspB	-0.795419	0.273592	0.266505	0.189885	0.264328	0.232445
Rv0872c_PE_PGRS15_PE-PGRS_family_protein	4.47505	-0.466555	-0.224083	-0.245977	-0.0825283	-0.172086
Rv0873_fadE10_acyl-CoA_dehydrogenase	0.135506	-0.232342	-0.243456	-0.42512	-0.435587	-0.0744518
Rv0874c_-_hypothetical_protein	4.29186	0.23957	0.350056	0.710376	0.635094	0.431561
Rv0875c_-_hypothetical_protein	-0.7168	0.232681	1.08815	1.28941	1.28738	0.86035
Rv0876c_-_transmembrane_protein	0.683482	0.554105	1.05691	1.76257	2.36152	2.06651
Rv0877_-_hypothetical_protein	0.506309	0.57429	1.07168	1.81227	2.58698	2.35083
Rv0878c_PPE13_PPE_family_protein	-0.530607	0.293168	0.716518	0.795295	0.55978	0.425545
Rv0879c_-_transmembrane_protein	-1.21358	-0.347865	-0.158302	-0.310054	-0.482737	-0.261982
Rv0880_-_MarR_family_transcriptional_regulator	-0.44063	-0.916621	-0.922776	-0.871543	-0.691738	-0.545863
Rv0881_-_rRNA_methyltransferase	-1.08862	-1.07054	-1.10234	-0.868857	-0.639903	-0.455823
Rv0882_-_hypothetical_protein	-1.88342	-0.534275	-0.553418	-0.455027	-0.259022	-0.0808608
Rv0883c_-_hypothetical_protein	-1.39059	3.3039	1.41683	0.289845	-0.0240886	-0.0104242
Rv0884c_serC_phosphoserine_aminotransferase	0.519326	4.51957	2.29134	0.856746	0.450517	0.0392608
Rv0885_-_hypothetical_protein	2.68665	-1.13215	-1.07418	-1.12606	-1.05965	-0.760198
Rv0886_fprB_NADPH:adrenodoxin_oxidoreductase_FprB	1.83214	-1.10705	-0.62559	-0.402671	-0.274257	0.00548658
Rv0887c_-_hypothetical_protein	4.41602	-0.573449	1.1339	0.948796	0.917695	0.758553
Rv0888_-_hypothetical_protein	2.09223	-1.74353	-1.78191	-1.81344	-1.81192	-0.971366
Rv0889c_citA_citrate_synthase_2	-0.942647	-1.44848	-1.55297	-1.61217	-1.64299	-0.79091
Rv0890c_-_LuxR_family_transcriptional_regulator	-1.62149	-1.15583	-1.06035	-0.867854	-0.636655	-0.278145
Rv0891c_-_transcriptional_regulator	0.270185	-1.95336	-1.72371	-0.666944	-0.00632387	-0.343644
Rv0892_-_monooxygenase	-0.613718	-1.83498	-1.64184	-0.816201	-0.236182	-0.52905
Rv0893c_-_hypothetical_protein	-1.35977	0.399839	0.77561	0.678075	0.462895	0.346068
Rv0894_-_LuxR_family_transcriptional_regulator	-1.04663	0.323019	0.735467	1.16978	0.952533	0.612086
Rv0895_-_hypothetical_protein	-1.98474	0.139553	0.547819	0.643533	0.750335	0.598517
Rv0896_gltA_type_II_citrate_synthase	-1.19292	0.459169	0.590674	0.539486	0.708602	0.556216
Rv0897c_-_oxidoreductase	1.10542	0.461087	0.583133	0.687321	0.813995	0.607306
Rv0898c_-_hypothetical_protein	3.04604	-0.787653	-0.923844	-0.973802	-0.93353	-0.422122
Rv0899_ompA_outer_membrane_protein_OmpA	0.45662	-0.402323	-0.186117	0.0847305	0.0530544	-0.0920932
Rv0900_-_hypothetical_protein	0.00104416	0.998682	1.09892	0.737001	0.327343	0.347169
Rv0901_-_hypothetical_protein	0.201033	2.60321	2.60368	2.2978	2.16661	1.05035
Rv0902c_prrB_two_component_sensor_histidine_kinase_PRRB	1.54388	1.13966	1.16166	1.14976	1.00134	0.565802
Rv0903c_prrA_two_component_response_transcriptional_regulatory_protein_PRRA	2.45381	0.913535	0.541408	0.508181	0.518529	0.0467995
Rv0904c_accD3_acetyl-CoA_carboxylase_carboxyl_transferase_subunit_beta	-0.526754	0.40443	0.159595	0.792129	0.6609	-0.0230537
Rv0905_echA6_enoyl-CoA_hydratase	-1.27447	1.46326	0.834512	0.721114	0.764365	0.414232
Rv0906_-_hypothetical_protein	-1.17538	-0.770079	-0.80321	-0.438127	-0.250081	-0.337071
Rv0907_-_hypothetical_protein	-1.03314	0.515133	1.22168	1.39048	1.14549	0.638391
Rv0908_ctpE_metal_cation_transporter_ATPase_P-type_CtpE	-1.48893	-1.64829	-1.61842	-1.52472	-1.41974	-0.353836
Rv0909_-_hypothetical_protein	0.129589	0.15253	0.682104	0.794226	0.735619	0.511911
Rv0910_-_hypothetical_protein	-0.22634	-1.08271	-1.13751	-0.755946	-0.481093	-0.125755
Rv0911_-_hypothetical_protein	-0.601552	-0.924788	-0.847144	-0.604785	-0.420561	0.00215248
Rv0912_-_transmembrane_protein	-1.47316	-0.435751	-0.0571664	0.15754	0.413743	0.0163777
Rv0913c_-_dioxygenase	0.000926488	-1.37293	-1.12903	-0.626176	-0.251506	-0.171707
Rv0914c_-_acetyl-CoA_acetyltransferase	0.0439392	-1.4801	-1.1237	-0.603533	-0.284721	-0.0606214
Rv0915c_PPE14_PPE_family_protein	2.4831	-1.56633	-1.2961	-0.817737	-0.395998	-0.13468
Rv0916c_PE7_PE_family_protein	1.30017	0.0783649	0.0837977	-0.156562	-0.265101	-0.190685
Rv0917_betP_glycine_betaine_transport_integral_membrane_protein_BetP	-0.130167	0.240188	0.116228	-0.261217	-0.406391	-0.231685
Rv0918_-_hypothetical_protein	0.373198	0.15144	0.186777	-0.20292	-0.344492	-0.376157
Rv0919_-_hypothetical_protein	0.772593	-0.0222392	0.316682	-0.0774302	-0.165882	-0.228865
Rv0920c_-_transposase	1.93695	0.131442	0.399349	0.345538	0.258491	0.0788165
Rv0921_-_resolvase	-0.386482	0.173308	0.187001	-0.191111	-0.169826	-0.46269
Rv0922_-_transposase	0.912539	-0.542679	-0.436084	-0.398808	-0.353421	-0.0715602
Rv0923c_-_hypothetical_protein	-0.360162	-0.648041	-0.438831	-0.404938	-0.424014	-0.113584
Rv0924c_mntH_manganese_transport_protein_MntH	-0.665178	-0.676581	-0.431838	-0.262066	-0.253254	-0.0188351
Rv0925c_-_hypothetical_protein	-0.395923	-0.695	-0.560621	-0.435237	-0.178278	0.15895
Rv0926c_-_hypothetical_protein	1.0735	0.561392	0.640681	0.403287	0.175313	0.135163
Rv0927c_-_short-chain_dehydrogenase	0.252407	-1.48025	-1.07493	-0.643379	-0.327764	-0.458408
Rv0928_pstS3_phosphate_ABC_transporter_substrate-binding_protein	-0.742539	0.543583	0.975214	1.25253	1.08577	0.452966
Rv0929_pstC2_phosphate_ABC_transporter_transmembrane_protein	-1.42973	-0.0658177	0.682316	0.746414	0.550443	-0.0905783
Rv0930_pstA1_phosphate_ABC_transporter_transmembrane_protein	-0.460108	0.0171149	0.572386	0.754583	0.486057	-0.0772079
Rv0931c_pknD_Ser/Thr_protein_kinase_D	-0.842028	-0.142486	0.277114	0.165745	-0.147362	-0.0196226
Rv0932c_pstS2_phosphate_ABC_transporter_substrate-binding_protein	-0.671796	-0.466205	-0.244222	-0.0584814	-0.00907003	-0.187606
Rv0933_pstB_phosphate_ABC_transporter_ATP-binding_protein	-1.56325	-0.302082	0.0816465	-0.098991	-0.299214	-0.355787
Rv0934_pstS1_phosphate_ABC_transporter_substrate-binding_protein	-1.25706	0.209174	0.241666	0.239291	0.0633353	0.197763
Rv0935_pstC1_phosphate_ABC_transporter_transmembrane_protein	-1.50859	0.0776748	0.570896	0.748669	1.0284	0.193532
Rv0936_pstA2_phosphate_ABC_transporter_transmembrane_protein	-1.53374	0.414225	0.648564	0.625193	0.381455	1.66688
Rv0937c_-_hypothetical_protein	0.462703	0.215727	0.677689	0.594748	0.352757	1.33505
Rv0938_-_ATP-dependent_DNA_ligase	-0.349101	-0.928398	-0.853571	-0.617749	-0.43755	-0.137079
Rv0939_-_bifunctional_2-hydroxyhepta-2,4-diene-1,7-dioate_isomerase/cyclase/dehydrase	0.883515	-1.12348	-1.09524	-0.949833	-0.702463	-0.310699
Rv0940c_-_oxidoreductase	1.64919	-0.51993	-0.571601	-0.367075	-0.28014	-0.176454
Rv0941c_-_hypothetical_protein	1.92006	-0.316005	-0.273236	-0.0798413	0.0588454	0.261374
Rv0942_-_hypothetical_protein	-0.983742	-0.376195	-0.533899	-0.34337	-0.0991589	0.0441838
Rv0943c_-_monooxygenase	-2.57574	0.0267957	-0.0338948	-0.192019	-0.261727	-0.131774
Rv0944_-_formamidopyrimidine-DNA_glycosylase	0.156395	0.0369561	0.0522869	-0.0467642	-0.134272	-0.060505
Rv0945_-_short-chain_dehydrogenase	-1.0382	-0.245622	-0.199972	-0.361147	-0.610858	-0.196673
Rv0946c_pgi_glucose-6-phosphate_isomerase	0.0636151	1.83519	2.56503	1.94287	1.47964	1.11455
Rv0948c_-_hypothetical_protein	-0.87306	4.65825	5.11273	4.66982	4.15122	3.51685
Rv0949_uvrD1_ATP-dependent_DNA_helicase_II_UVRD1	-0.605246	5.1444	5.34573	4.85322	4.32935	3.43523
Rv0950c_-_hypothetical_protein	-2.2676	0.674901	0.735752	0.398538	0.304208	0.164549
Rv0951_sucC_succinyl-CoA_synthetase_subunit_beta	-1.87803	-1.28986	-0.96703	-0.604692	-0.313076	-0.163879
Rv0952_sucD_succinyl-CoA_synthetase_subunit_alpha	-1.89009	-0.241635	-0.562231	-0.55553	-0.54207	-0.402809
Rv0953c_-_oxidoreductase	-0.675563	3.33418	2.56477	1.83808	1.98971	1.5842
Rv0954_-_transmembrane_protein	-0.202354	0.579607	0.533332	0.396695	0.42698	0.250984
Rv0955_-_hypothetical_protein	-1.31896	0.857219	0.867481	1.00254	1.31001	0.787507
Rv0956_purN_phosphoribosylglycinamide_formyltransferase	-0.66216	2.00346	0.163543	-0.108815	-0.129455	-0.107372
Rv0957_purH_bifunctional_phosphoribosylaminoimidazolecarboxamide_formyltransferase/IMP_cyclohydrolase	-1.07467	1.83771	0.523413	0.481934	0.366261	0.527966
Rv0958_-_magnesium_chelatase	1.3972	1.7989	0.52998	0.440229	0.467206	0.253551
Rv0959_-_hypothetical_protein	0.91792	-0.789323	-0.666309	-0.54836	-0.35855	-0.247113
Rv0960_-_hypothetical_protein	-0.590715	0.309563	0.407573	0.701265	0.79672	0.0634003
Rv0961_-_hypothetical_protein	-0.722123	-0.78891	-0.817087	-0.865697	-0.783112	-0.245119
Rv0962c_lprP_lipoprotein_LprP	-2.26206	-0.306613	-0.260019	-0.289456	-0.177454	-0.322182
Rv0963c_-_hypothetical_protein	-0.74361	-0.48781	-0.355175	-0.413598	-0.249996	-0.10251
Rv0964c_-_hypothetical_protein	-1.26671	3.32938	0.404419	0.196264	0.0135425	-0.325006
Rv0965c_-_hypothetical_protein	-0.118565	1.57355	0.194625	0.519319	0.571704	0.23452
Rv0966c_-_hypothetical_protein	0.210243	1.03212	-0.355732	-0.110563	-0.285382	-0.509276
Rv0967_-_hypothetical_protein	3.6152	1.33718	1.23186	1.17879	0.753517	0.419846
Rv0968_-_hypothetical_protein	3.17823	1.15987	1.66554	1.70297	1.2513	0.605849
Rv0969_ctpV_metal_cation_transporter_P-type_ATPase_CtpV	4.73423	0.678855	1.03487	0.835928	0.606524	0.406396
Rv0970_-_hypothetical_protein	1.53568	0.670672	0.749205	0.40303	-0.0506708	-0.0543656
Rv0971c_echA7_enoyl-CoA_hydratase	1.60714	0.933477	0.808255	0.375544	0.0838035	-0.101259
Rv0972c_fadE12_acyl-CoA_dehydrogenase	0.949992	-0.118193	0.211936	0.147337	-0.118284	-0.262959
Rv0973c_accA2_acetyl-coenzyme_A_carboxylase_subunit_alpha	0.898564	0.710688	0.571273	0.421976	0.0490622	0.0160664
Rv0974c_accD2_acetyl-/propionyl-CoA_carboxylase_subunit_beta	-0.710376	-0.2853	-0.0345744	0.201036	0.165291	-0.0679553
Rv0975c_fadE13_acyl-CoA_dehydrogenase	0.112684	0.353215	0.315656	0.240967	0.359391	0.271665
Rv0976c_-_hypothetical_protein	-0.347208	-0.310643	-0.33299	-0.585056	-0.572803	-0.0762869
Rv0977_PE_PGRS16_PE-PGRS_family_protein	0.995097	-0.622551	-0.467714	-0.453861	-0.422693	-0.184598
Rv0978c_PE_PGRS17_PE-PGRS_family_protein	2.32088	-2.28685	-2.289	-2.27975	-2.29074	-1.24579
Rv0979A_rpmF_50S_ribosomal_protein_L32	-1.80892	-2.25037	-2.25266	-2.27311	-2.27032	-1.191
Rv0979c_-_hypothetical_protein	0.622283	0.768107	0.467672	-0.128118	-0.168256	-0.0134641
Rv0980c_PE_PGRS18_PE-PGRS_family_protein	0.260656	0.0465605	0.270603	0.308161	0.182681	0.0516911
Rv0981_mprA_two_component_response_transcriptional_regulatory_protein_MprA	1.84599	0.138275	0.0813958	0.212096	0.413775	0.527271
Rv0982_mprB_two_component_sensor_kinase_MprB	2.17004	1.35732	0.436563	0.139775	0.0661882	0.270631
Rv0983_pepD_serine_protease_PepD	2.62839	-0.836704	-1.05369	-0.971583	-0.911363	-0.642428
Rv0984_moaB2_pterin-4-alpha-carbinolamine_dehydratase	2.48041	1.21067	0.405779	0.0101269	-0.0862786	0.0657728
Rv0985c_mscL_large-conductance_mechanosensitive_channel	-0.20249	1.22156	0.418258	-0.00838011	-0.0323917	-0.00118385
Rv0986_-_adhesion_component_transport_ATP-binding_protein_ABC_transporter	0.0163727	1.28411	0.404593	0.0656343	-0.136147	-0.0387786
Rv0987_-_adhesion_component_transport_transmembrane_protein	-0.749441	0.905351	0.0814624	-0.110591	-0.181854	0.0513916
Rv0988_-_hypothetical_protein	-2.53971	0.503842	0.223855	0.188015	0.106504	0.13687
Rv0989c_grcC2_polyprenyl_synthetase	-0.291168	0.976488	0.491865	0.445998	0.474871	0.413666
Rv0990c_-_hypothetical_protein	1.18694	1.5912	1.19891	1.36786	1.1515	0.96835
Rv0991c_-_serine-rich_protein	0.601733	2.68192	1.48834	2.01253	2.10627	2.06561
Rv0992c_-_hypothetical_protein	-0.26665	1.17207	1.00385	1.0815	1.17083	0.863406
Rv0993_galU_UTP-glucose-1-phosphate_uridylyltransferase	-1.0314	-0.2296	-0.462964	-0.443692	-0.463404	-0.0320373
Rv0994_moeA1_molybdopterin_biosynthesis_protein_MoeA1	1.23571	0.67402	0.506277	0.763307	0.774459	0.243042
Rv0995_rimJ_ribosomal-protein-alanine_acetyltransferase	-1.2089	-0.790922	-0.624002	-0.48453	-0.453834	-0.243219
Rv0996_-_transmembrane_protein	-1.3415	0.826683	0.828326	0.561853	0.521388	0.423925
Rv0997_-_hypothetical_protein	-1.55024	-0.201355	0.657695	0.979013	0.826631	0.381987
Rv0998_-_hypothetical_protein	-0.420798	-0.0262347	1.11552	1.43906	1.08685	0.517338
Rv0999_-_hypothetical_protein	-1.00834	-1.30521	-1.02697	-0.693313	-0.645296	-0.2117
Rv1000c_-_hypothetical_protein	-0.867278	-0.334298	-0.74799	-0.630445	-0.623064	-0.0514284
Rv1001_arcA_arginine_deiminase	1.60976	-0.746202	-0.742847	-0.373946	-0.142618	-0.163987
Rv1002c_-_hypothetical_protein	-1.142	0.725932	0.165228	0.234634	0.335608	0.337724
Rv1003_-_hypothetical_protein	-0.202162	0.632314	0.0552373	0.246913	0.55745	0.410669
Rv1004c_-_hypothetical_protein	2.49112	0.587808	-0.0989851	0.035556	0.00487824	0.0681623
Rv1005c_pabB_aminodeoxychorismate_synthase_component_I	0.519539	-0.0553078	-0.680739	-0.603951	-0.20268	-0.277299
Rv1006_-_hypothetical_protein	-1.32283	0.219022	-0.379786	-0.384939	-0.0944315	0.102836
Rv1007c_metG_methionyl-tRNA_synthetase	-0.916234	-0.093907	-0.364135	-0.513154	-0.5953	-0.144933
Rv1008_tatD_deoxyribonuclease_TatD_(YjjV_protein)	-2.40198	-0.680204	-0.233193	-0.115404	0.0155578	0.129166
Rv1009_rpfB_resuscitation-promoting_factor_rpfB	-1.74684	1.78329	2.01756	1.43578	0.96802	0.326395
Rv1010_ksgA_dimethyladenosine_transferase	-1.8298	-0.138662	-0.508907	-0.146907	-0.00839461	0.31988
Rv1011_ispE_4-diphosphocytidyl-2-C-methyl-D-erythritol_kinase	-1.57997	0.0616523	-0.321868	0.0425478	0.014337	0.198016
Rv1012_-_hypothetical_protein	-2.51691	0.510638	0.270288	0.576269	0.637793	0.59955
Rv1013_pks16_long-chain-fatty-acid--CoA_ligase	-0.664489	1.05777	0.111733	-0.00930734	0.291786	0.253174
Rv1014c_pth_peptidyl-tRNA_hydrolase	-0.672709	-0.611783	-0.836638	-0.432592	-0.00730607	-0.136092
Rv1015c_rplY_50S_ribosomal_protein_L25	-1.16003	0.264052	0.394363	0.78594	0.887497	0.555977
Rv1016c_lpqT_lipoprotein_LpqT	-2.06932	0.321543	0.576923	0.789056	0.886338	0.416583
Rv1017c_prsA_ribose-phosphate_pyrophosphokinase	-0.455037	1.61593	1.9038	1.80289	1.70323	0.895172
Rv1018c_glmU_bifunctional_N-acetylglucosamine-1-phosphate_uridyltransferase/glucosamine-1-phosphate_acetyltransferase	-1.43867	0.37999	-0.217862	-0.216225	-0.120898	-0.0170925
Rv1019_-_TetR_family_transcriptional_regulator	1.33511	0.586529	-0.108349	-0.178031	-0.115795	0.115406
Rv1020_mfd_transcription-repair_coupling_factor	-0.332937	0.641676	-0.268856	-0.489551	-0.308188	-0.0233501
Rv1021_-_nucleoside_triphosphate_pyrophosphohydrolase	-1.44639	0.631444	-0.219425	-0.390952	-0.266136	0.0399601
Rv1022_lpqU_lipoprotein_LpqU	-1.06058	0.556405	-0.317887	-0.758453	-0.779232	-0.532672
Rv1023_eno_phosphopyruvate_hydratase	-0.815253	0.775018	0.262402	-0.144975	-0.413782	-0.166413
Rv1024_-_hypothetical_protein	-0.686626	-1.31595	-0.996737	-0.425258	-0.149004	-0.34186
Rv1025_-_hypothetical_protein	-1.29211	0.318639	0.210391	0.569533	0.684787	0.337562
Rv1026_-_hypothetical_protein	-1.42736	1.57169	1.70737	1.53002	1.2527	0.750214
Rv1027c_kdpE_transcriptional_regulator_KdpE	2.46092	-0.140233	-0.0189908	0.363048	0.435354	0.293581
Rv1028A_kdpF_hypothetical_protein	-3.03489	-0.019673	0.00896345	0.108004	0.20678	0.0949362
Rv1028c_kdpD_sensor_protein_KDPD	3.14735	-0.415385	-0.516705	-0.512894	-0.547453	-0.616351
Rv1029_kdpA_potassium-transporting_ATPase_subunit_A	-1.80812	-0.0327013	-0.058911	0.0580848	0.186801	0.0579212
Rv1030_kdpB_potassium-transporting_ATPase_subunit_B	-1.86544	0.170303	0.513465	0.289365	0.30802	0.112591
Rv1031_kdpC_potassium-transporting_ATPase_subunit_C	0.339635	0.0337227	0.445433	0.380361	0.310152	0.15725
Rv1032c_trcS_two_component_sensor_histidine_kinase_TRCS	-1.32837	0.208764	0.6787	0.484365	0.312949	0.136633
Rv1033c_trcR_two_component_transcriptional_regulator_TRCR	-0.950234	0.124983	0.355404	0.180823	0.18225	0.120234
Rv1034c_-_transposase	-2.84947	-0.561946	-0.619502	-0.751833	-0.630839	-0.25547
Rv1035c_-_transposase	0.0909333	-0.0766796	-0.207888	-0.11637	-0.0681975	0.201576
Rv1036c_-_truncated_IS1560_transposase	-1.90719	-0.502309	-0.636236	-0.563555	-0.488326	-0.123207
Rv1037c_esxI_ESAT-6_like_protein_ESXI	-0.213326	-0.349842	-0.480418	-0.207315	-0.0860891	0.0452923
Rv1038c_esxJ_Esat-6_like_protein_esxJ	-0.935238	-0.434367	-0.600243	-0.38567	-0.183611	-0.313102
Rv1039c_PPE15_PPE_family_protein	-2.19606	-0.266167	-0.830451	-0.864343	-1.00992	-0.540201
Rv1040c_PE8_PE_family_protein	2.10376	-0.255832	-0.842562	-0.891765	-0.92081	-0.480345
Rv1041c_-_IS_like-2_transposase	2.29163	0.683505	0.941952	0.847555	0.778454	0.300704
Rv1042c_-_IS_like-2_transposase	2.22048	0.0265481	-0.361055	-0.0867296	-0.146525	-0.202341
Rv1043c_-_hypothetical_protein	-1.08807	-0.952715	-1.38748	-1.36712	-1.30033	-0.555553
Rv1044_-_hypothetical_protein	-1.20073	-0.621543	-1.13169	-1.20474	-1.21424	-0.433493
Rv1045_-_hypothetical_protein	-1.52444	-1.38222	-1.17607	-1.14702	-1.30206	-0.743306
Rv1046c_-_hypothetical_protein	0.610115	2.45948	1.75567	0.790316	0.487982	0.109872
Rv1047_-_transposase	-0.924829	1.5317	0.797506	0.250513	-0.0129589	0.0625407
Rv1048c_-_hypothetical_protein	1.62183	1.03632	0.723282	0.309311	0.129058	0.0897717
Rv1049_-_transcriptional_repressor	0.88858	0.97974	0.8664	0.424906	0.0464764	0.08695
Rv1050_-_oxidoreductase	0.341315	-0.460866	-0.109317	0.107704	-0.0248015	-0.0395281
Rv1051c_-_hypothetical_protein	-1.72243	-0.671809	-0.483863	-0.366915	-0.222969	0.064673
Rv1052_-_hypothetical_protein	0.166913	-0.421331	-0.486599	-0.44797	-0.277965	0.108003
Rv1053c_-_hypothetical_protein	-4.04446	0.438221	0.398153	0.303905	0.425713	-0.104904
Rv1054_-_integrase	0.129827	0.129425	0.396203	0.374217	0.206028	0.168469
Rv1055_-_hypothetical_protein	-0.63323	-0.60904	-0.749568	-0.748428	-0.744233	-0.43066
Rv1056_-_hypothetical_protein	0.530762	-1.01717	-0.929206	-0.822811	-0.557333	-0.239942
Rv1057_-_hypothetical_protein	-1.17648	-1.12091	-0.895441	-0.567924	-0.331425	0.0512779
Rv1058_fadD14_long-chain-fatty-acid--CoA_ligase	-0.944618	-2.21069	-2.09169	-1.8403	-1.54561	-0.445726
Rv1059_-_hypothetical_protein	1.50203	-0.000779146	-0.0494656	0.00748627	0.0701685	0.0906709
Rv1060_-_hypothetical_protein	-0.310483	0.169433	0.305904	0.385896	0.479604	0.248651
Rv1061_-_hypothetical_protein	0.0896899	-0.368957	-0.147195	-0.101078	-0.0899635	-0.120118
Rv1062_-_hypothetical_protein	-1.00984	-0.416481	-0.316136	-0.399423	-0.197382	-0.34172
Rv1063c_-_hypothetical_protein	2.01959	-0.432629	-0.484173	-0.617517	-0.381867	-0.397865
Rv1064c_lpqV_lipoprotein_LpqV	-1.19975	1.55079	1.46459	1.62436	1.5539	0.73255
Rv1065_-_hypothetical_protein	1.00189	-2.09493	-1.79593	-1.1319	-0.586168	-0.461039
Rv1066_-_hypothetical_protein	0.602812	-1.79377	-1.28666	-0.597621	-0.247989	-0.256626
Rv1067c_PE_PGRS19_PE-PGRS_family_protein	-0.413594	-1.57558	-1.36774	-0.76761	-0.399183	-0.565968
Rv1068c_PE_PGRS20_PE-PGRS_family_protein	-0.877985	0.656278	0.647406	0.557555	0.307399	0.349324
Rv1069c_-_hypothetical_protein	-1.49792	-1.75846	-1.37068	-0.717196	-0.585093	-0.490399
Rv1070c_echA8_enoyl-CoA_hydratase	0.145017	0.381361	0.302769	0.106571	0.0081292	0.159666
Rv1071c_echA9_3-hydroxyisobutyryl-CoA_hydrolase	-1.06085	0.476146	0.545475	0.223597	0.0373006	-0.202713
Rv1072_-_transmembrane_protein	0.700736	0.914675	0.943668	0.626283	0.570167	0.177
Rv1073_-_hypothetical_protein	0.502408	0.606296	0.710612	0.580338	0.505111	0.120715
Rv1074c_fadA3_acetyl-CoA_acetyltransferase	-0.196039	0.135685	0.230049	0.219945	0.0112855	0.0212651
Rv1075c_-_hypothetical_protein	-0.381926	0.733145	0.807738	0.948764	0.854186	0.541716
Rv1076_lipU_lipase_LipU	-0.198663	-1.61967	-1.64418	-1.46464	-1.31122	-1.10507
Rv1077_cbs_cystathionine_beta-synthase	-1.24106	-1.58484	-1.69482	-1.50366	-1.59382	-1.31779
Rv1078_pra_hypothetical_protein	-2.10429	0.497792	0.409877	0.415776	0.308841	0.0776727
Rv1079_metB_cystathionine_gamma-synthase	-2.38993	0.303634	0.322506	0.384926	0.274661	0.110922
Rv1080c_greA_transcription_elongation_factor_GreA	0.25029	-0.456282	-0.297294	-0.352707	-0.29291	-0.0972557
Rv1081c_-_hypothetical_protein	0.277655	-0.217591	0.0545164	0.0395042	0.077737	0.306528
Rv1082_mca_mycothiol_conjugate_amidase	0.767589	-0.0300665	0.459217	0.444952	0.485578	0.503826
Rv1083_-_hypothetical_protein	-0.601966	0.215543	0.561363	1.03686	1.75029	1.49098
Rv1084_-_hypothetical_protein	0.0809716	0.138025	0.177183	0.76824	0.947053	0.710645
Rv1085c_-_hemolysin-like_protein	-0.600621	-1.32869	-1.32297	-0.895246	-0.518614	-0.228051
Rv1086_-_short_chain_Z-isoprenyl_diphosphate_synthase	1.06702	-0.784388	-0.63456	-0.60444	-0.462451	-0.189891
Rv1087_PE_PGRS21_PE-PGRS_family_protein	3.52176	-0.453036	0.531718	0.907054	1.1411	0.331039
Rv1087A_-_hypothetical_protein	2.56674	-0.352055	-0.196354	-0.0636307	-0.0568399	0.0853958
Rv1088_PE9_PE_family_protein	1.08179	-0.934159	-0.799722	0.0260491	0.341623	0.143537
Rv1089_PE10_PE_family_protein	1.47696	-0.773429	-0.799725	-1.1657	-1.26641	-0.360866
Rv1089A_celA2a_endo-1,4-beta-glucanase	-3.09257	-0.926441	-0.852011	-0.762131	-0.712486	-0.224091
Rv1090_celA2b_endo-1,4-beta-glucanase	-1.32038	-0.215398	-0.350028	-0.444103	-0.314481	-0.135198
Rv1091_PE_PGRS22_PE-PGRS_family_protein	0.716322	0.284514	0.163415	0.455294	0.522549	0.413497
Rv1092c_coaA_pantothenate_kinase	-1.71526	0.141718	-0.289315	-0.188674	-0.00834978	-0.449534
Rv1093_glyA_serine_hydroxymethyltransferase	-0.678909	-0.70663	-1.05663	-0.605231	-0.06861	-0.266935
Rv1094_desA2_acyl-ACP_desaturase	-1.6225	-1.24404	-1.13896	-0.489515	-0.0572525	-0.205052
Rv1095_phoH2_phosphate_starvation-inducible_protein_PsiH	-1.04719	-1.10971	-1.15352	-1.15266	-1.16498	-0.258823
Rv1096_-_glycosyl_hydrolase	-0.696083	-0.492726	-0.659167	-0.609999	-0.563884	-0.151449
Rv1097c_-_hypothetical_protein	-1.55	-1.00848	-0.876159	-0.605418	-0.609888	-0.179887
Rv1098c_fumC_fumarate_hydratase	-1.64757	0.833409	1.74948	1.5832	1.28003	0.531635
Rv1099c_glpX_fructose_1,6-bisphosphatase_II	-1.61694	0.711312	1.35707	1.1985	0.807002	0.112535
Rv1100_-_hypothetical_protein	0.189485	-0.675806	-0.185284	0.183854	0.518203	0.122988
Rv1101c_-_hypothetical_protein	-0.732799	-0.63363	-0.323758	-0.236499	-0.394617	-0.46042
Rv1102c_-_hypothetical_protein	-0.521524	-0.60313	-0.372046	-0.3642	-0.447123	-0.680331
Rv1103c_-_hypothetical_protein	0.0575232	-0.839027	-0.648156	-0.778549	-0.794032	-0.764381
Rv1104_-_hypothetical_protein	-0.648415	-0.403481	-0.43098	-0.590905	-0.551303	-0.513655
Rv1105_-_hypothetical_protein	-1.29378	-0.908621	-0.840166	-0.834057	-0.722035	-0.635847
Rv1106c_-_cholesterol_dehydrogenase	-1.39897	-0.788631	-0.725937	-0.550946	-0.634369	-0.29415
Rv1107c_xseB_exodeoxyribonuclease_VII_small_subunit	-1.35208	-0.317218	-0.196145	-0.0963071	-0.181875	-0.182247
Rv1108c_xseA_exodeoxyribonuclease_VII_large_subunit	-1.06405	0.897881	-0.0876214	0.455363	1.07169	0.592087
Rv1109c_-_hypothetical_protein	-0.744085	3.87642	2.9476	2.03696	1.4849	1.02267
Rv1110_ispH_4-hydroxy-3-methylbut-2-enyl_diphosphate_reductase	0.386574	3.85973	3.14595	2.27085	1.75951	1.14757
Rv1111c_-_hypothetical_protein	-2.28571	2.05978	1.37076	0.524624	0.339986	0.0678098
Rv1112_-_GTP-dependent_nucleic_acid-binding_protein_EngD	-1.64815	2.34141	1.57996	0.580004	0.395684	0.291827
Rv1113_-_hypothetical_protein	0.269129	-0.850295	-0.953307	-0.964406	-0.878186	-0.381791
Rv1114_-_hypothetical_protein	-0.415836	1.35942	0.883033	0.867292	0.493383	0.68793
Rv1115_-_hypothetical_protein	-1.64457	-0.539764	-0.437311	-0.471266	-0.549658	-0.123018
Rv1116_-_hypothetical_protein	-1.94938	-0.201229	0.279036	0.5024	0.468319	0.200457
Rv1116A_-_hypothetical_protein	-1.11723	1.04277	1.19503	1.3708	1.54722	0.909541
Rv1117_-_hypothetical_protein	1.56613	0.0414001	0.591435	0.601873	0.508254	0.444224
Rv1118c_-_hypothetical_protein	0.002975	-0.0180746	0.586631	0.558618	0.461215	0.330516
Rv1119c_-_hypothetical_protein	0.525125	0.00292143	0.575597	0.698813	0.552297	0.457005
Rv1120c_-_hypothetical_protein	-1.16863	-0.079669	0.470788	0.42437	0.417786	0.265458
Rv1121_zwf1_glucose-6-phosphate_1-dehydrogenase	-1.22487	0.369264	0.295817	-0.0453852	-0.200998	-0.22451
Rv1122_gnd2_6-phosphogluconate_dehydrogenase	-1.57854	0.160917	0.0743954	-0.223246	-0.423359	-0.0755148
Rv1123c_bpoB_peroxidase	0.326081	0.829036	0.586412	0.377108	0.224315	0.235463
Rv1124_ephC_epoxide_hydrolase	-0.0660339	0.477226	0.341619	0.0738448	-0.0355282	-0.000469803
Rv1125_-_hypothetical_protein	-1.2636	0.22336	0.132605	-0.0054875	-0.112096	0.154921
Rv1126c_-_hypothetical_protein	0.166741	0.00335676	0.0374897	-0.0163157	-0.0934165	-0.0362066
Rv1127c_ppdK_pyruvate_phosphate_dikinase	0.256371	-1.80952	-1.74646	-1.62081	-1.51877	-0.8001
Rv1128c_-_hypothetical_protein	0.982249	-1.73806	-1.74314	-1.60626	-1.51698	-0.740428
Rv1129c_-_transcriptional_regulator	0.741958	-1.6953	-1.68183	-1.53458	-1.39341	-0.859833
Rv1130_-_hypothetical_protein	5.89972	0.0620024	-0.44594	-0.517333	-0.387537	-0.43448
Rv1131_gltA1_citrate_synthase	5.64079	-0.340743	-0.134053	0.408687	0.600579	-0.253765
Rv1132_-_hypothetical_protein	1.26427	-1.72834	-1.67358	-1.54744	-1.38796	-0.870993
Rv1133c_metE_5-methyltetrahydropteroyltriglutamate/homocysteine_S-methyltransferase	-1.61898	-1.76374	-1.7432	-1.58523	-1.41372	-0.804712
Rv1134_-_hypothetical_protein	-2.88358	-1.7093	-1.67612	-1.46895	-1.2492	-0.735241
Rv1135A_-_acetyl-CoA_acetyltransferase	-1.62347	-1.74793	-1.70935	-1.48095	-1.24407	-0.787391
Rv1135c_PPE16_PPE_family_protein	0.0602653	-1.6609	-1.62198	-1.4578	-1.28948	-0.689969
Rv1136_-_enoyl-CoA_hydratase	-2.40936	-1.7053	-1.65963	-1.53381	-1.29868	-0.782772
Rv1137c_-_hypothetical_protein	1.62577	-1.33763	-1.33896	-1.22505	-1.13256	-0.576512
Rv1138c_-_oxidoreductase	2.53552	-0.80533	-0.440119	-0.323936	-0.354794	-0.150485
Rv1139c_-_hypothetical_protein	3.04009	-0.928847	-0.810075	-0.814919	-0.713763	-0.267322
Rv1140_-_hypothetical_protein	-0.931955	0.339962	0.242196	0.186957	0.0344244	0.158091
Rv1141c_echA11_enoyl-CoA_hydratase	-1.06656	-0.622779	-0.632478	-0.397598	-0.313424	-0.0701287
Rv1142c_echA10_enoyl-CoA_hydratase	-1.42977	-0.165391	0.0147334	0.131865	0.193815	-0.00265811
Rv1143_mcr_alpha-methylacyl-CoA_racemase	-1.90373	0.309328	0.546075	0.51507	0.385477	0.336222
Rv1144_-_short-chain_type_dehydrogenase/reductase	-2.11086	0.220956	0.665308	0.768932	0.695359	0.610553
Rv1145_mmpL13a_transmembrane_transport_protein_MmpL13A	0.579852	0.354554	0.209506	0.325284	0.36588	0.304492
Rv1146_mmpL13b_transmembrane_transport_protein_MmpL13B	-0.400761	-0.771036	-0.845791	-0.437412	-0.324522	-0.115465
Rv1147_-_hypothetical_protein	-1.95609	-0.928736	-0.986618	-0.691235	-0.455652	-0.135795
Rv1148c_-_hypothetical_protein	1.43512	-0.0614029	0.250765	0.547457	0.620838	0.493167
Rv1149_-_transposase	2.43379	0.0885174	-0.113783	-0.0844678	-0.274159	-0.231567
Rv1151c_-_NAD-dependent_deacetylase	0.004144	-0.997914	-0.985638	-1.01218	-0.814718	-0.13576
Rv1152_-_transcriptional_regulator	2.13396	0.689612	0.689384	0.694112	0.636248	0.379137
Rv1153c_omt_O-methyltransferase	0.750584	0.00506542	0.216145	0.0671253	-0.0300858	0.0642418
Rv1154c_-_hypothetical_protein	0.37099	-0.873759	-0.679635	-0.597118	-0.602958	-0.1696
Rv1155_-_hypothetical_protein	0.288923	0.446308	0.382571	0.420044	0.32663	0.179368
Rv1156_-_hypothetical_protein	-0.424707	-0.461578	-0.6195	-0.707102	-0.572165	-0.252682
Rv1157c_-_hypothetical_protein	-1.94839	-0.495138	-0.478043	-0.651253	-0.593905	-0.220337
Rv1158c_-_hypothetical_protein	-2.20614	-1.22914	-0.765593	-0.26409	0.00575875	-0.0319777
Rv1159_pimE_mannosyltransferase	-0.52957	0.0756599	0.333254	0.366874	0.241505	0.0803819
Rv1159A_phhB_pterin-4-alpha-carbinolamine_dehydratase	2.02323	-0.0343881	0.34869	0.405081	0.281003	0.249764
Rv1160_mutT2_7,8-dihydro-8-oxoguanine-triphosphatase	-1.4979	0.566934	0.286099	-0.150855	-0.295457	0.0728222
Rv1161_narG_respiratory_nitrate_reductase_subunit_alpha_NarG	3.44969	0.354533	1.30421	1.12726	0.872664	0.668846
Rv1162_narH_respiratory_nitrate_reductase_subunit_beta_NarH	2.21111	0.53687	0.263063	-0.181648	-0.306434	-0.0319735
Rv1163_narJ_respiratory_nitrate_reductase_subunit_delta_NarJ	2.06287	0.271558	0.175154	-0.148288	-0.250109	0.0561836
Rv1164_narI_respiratory_nitrate_reductase_subunit_gamma_NarI	1.52915	-0.0813312	-0.223917	-0.653113	-0.861444	-0.467909
Rv1165_typA_GTP-binding_translation_elongation_factor_TypA	-0.0902604	0.224249	-0.164128	-0.571262	-0.687113	-0.282563
Rv1166_lpqW_lipoprotein_LpqW	-0.321576	-0.00753012	-0.206376	-0.530938	-0.681167	-0.287066
Rv1167c_-_transcriptional_regulator	-1.0393	0.44608	0.365319	0.102539	-0.128843	0.0134448
Rv1168c_PPE17_PPE_family_protein	0.509682	-0.00884473	-0.256287	-0.463348	-0.527018	-0.201791
Rv1169c_PE11_PE_family_protein	1.68741	-0.287996	-0.289448	-0.225089	-0.185361	0.0803837
Rv1170_mshB_N-acetyl-1-D-myo-inosityl-2-amino-2-deoxy-alpha-D-glucopyranoside_deacetylase	1.61324	-0.485103	-0.420063	-0.340216	-0.237071	-0.0921604
Rv1171_-_hypothetical_protein	-0.18558	-0.189505	-0.225158	-0.251899	-0.141591	0.0523561
Rv1172c_PE12_PE_family_protein	-0.0575783	0.264455	0.759439	0.770653	0.608845	0.40588
Rv1173_fbiC_FO_synthase	1.06097	0.128038	0.473764	0.473044	0.641281	0.36467
Rv1174c_TB8.4_low_molecular_weight_T-cell_antigen	0.146967	0.679548	1.15362	1.11912	0.935658	0.648919
Rv1175c_fadH_NADPH_dependent_2,4-dienoyl-CoA_reductase	-1.16816	0.585491	1.2593	1.21258	1.02139	0.625017
Rv1176c_-_hypothetical_protein	-0.315076	0.367077	0.52731	0.51864	0.496339	0.230415
Rv1177_fdxC_ferredoxin_FdxC	-1.1433	0.383293	0.526587	0.397283	0.333633	-0.258551
Rv1178_-_N-succinyldiaminopimelate_aminotransferase	-1.31797	0.750559	0.680878	0.933801	0.715848	0.219019
Rv1179c_-_hypothetical_protein	-0.542633	1.01959	0.737003	0.813544	0.866662	0.480903
Rv1180_pks3_polyketide_beta-ketoacyl_synthase_PKS3	1.61876	0.601908	0.297914	0.0499255	0.0701079	0.108646
Rv1181_pks4_polyketide_beta-ketoacyl_synthase_PKS4	1.8698	0.564586	0.180454	-0.104754	-0.130997	-0.332937
Rv1182_papA3_polyketide_synthase	0.715332	0.477798	0.192596	0.384024	0.636187	0.515069
Rv1183_mmpL10_transmembrane_transport_protein_MmpL10	0.0466009	-0.801092	-0.923135	-0.941719	-0.845825	-0.538201
Rv1184c_-_hypothetical_protein	1.03606	-0.648217	-0.806384	-0.695407	-0.685379	-0.251065
Rv1185c_fadD21_acyl-CoA_synthetase	-1.03392	-0.320927	-0.242981	0.035224	0.0770505	0.20679
Rv1186c_-_hypothetical_protein	1.8125	1.43096	1.38919	0.814296	0.641378	1.32011
Rv1187_rocA_pyrroline-5-carboxylate_dehydrogenase_ROCA	1.96341	0.451075	-0.518185	0.674201	0.327131	1.3783
Rv1188_-_proline_dehydrogenase	2.18462	1.0001	0.325058	0.0764143	0.152795	0.0386953
Rv1189_sigI_RNA_polymerase_sigma_factor_SigI	1.65475	0.19594	-0.289919	-0.0208153	-0.0454476	-0.0166499
Rv1190_-_hypothetical_protein	1.51942	-0.811964	-0.861727	-0.772902	-0.672962	-0.163273
Rv1191_-_hypothetical_protein	-0.477693	-0.425888	-0.859793	-0.760604	-0.646557	-0.175579
Rv1192_-_hypothetical_protein	-1.50585	0.414677	0.0996658	-0.024318	0.0282279	-0.0662299
Rv1193_fadD36_acyl-CoA_synthetase	-1.40819	0.311975	0.0544875	0.0215938	0.114772	-0.039817
Rv1194c_-_hypothetical_protein	-0.215624	0.629158	0.344871	0.103587	-0.0525503	-0.0103955
Rv1195_PE13_PE_family_protein	-1.25457	0.119431	-0.670013	-0.308266	-0.238727	-0.550174
Rv1196_PPE18_PPE_family_protein	-1.24554	-0.584888	-0.249303	-0.312687	-0.0591959	-0.0175356
Rv1197_esxK_Esat-6_like_protein_esxK	-1.09143	1.3405	1.96983	1.99029	1.92394	1.21474
Rv1198_esxL_ESAT-6_like_protein_ESXL	-1.15	0.287532	0.464889	0.43773	0.353336	0.285165
Rv1199c_-_transposase	-0.128829	-0.552598	-0.258004	-0.461629	-0.272309	-0.343603
Rv1200_-_integral_membrane_transport_protein	-0.302117	-0.255599	-0.511782	-0.478968	-0.415641	-0.277927
Rv1201c_-_transferase	-2.28721	1.03436	0.0432043	-0.138009	-0.986239	-0.8494
Rv1202_dapE_succinyl-diaminopimelate_desuccinylase	-0.363938	-0.0834139	-0.0832818	-0.19109	-0.203778	0.0519351
Rv1203c_-_hypothetical_protein	0.265201	0.543033	0.441339	0.268003	0.216084	0.13857
Rv1204c_-_hypothetical_protein	-0.151897	-0.47073	-0.651499	-0.993224	-0.886637	-0.313596
Rv1205_-_hypothetical_protein	0.736449	1.34192	1.1542	0.842019	0.696653	0.276302
Rv1206_fadD6_long-chain-acyl-CoA_synthetase	-0.495813	0.197259	0.382163	0.13621	0.038888	0.0955176
Rv1207_folP2_dihydropteroate_synthase_2_FolP2	0.483602	0.0292242	0.311106	0.322884	0.344902	0.20162
Rv1208_-_glucosyl-3-phosphoglycerate_synthase	-0.76609	-1.07447	-0.902299	-0.890559	-0.966436	-0.451495
Rv1209_-_hypothetical_protein	-0.319039	-1.39595	-0.133232	1.00676	1.31088	0.54482
Rv1210_tagA_DNA-3-methyladenine_glycosylase_I	-0.621516	-0.616207	0.00449974	0.683741	0.939186	0.349599
Rv1211_-_hypothetical_protein	-0.041365	-0.97096	-0.362881	0.17772	0.32717	0.0133887
Rv1212c_-_glycosyl_transferase_family_protein	0.750344	-0.360611	-0.0959646	0.263502	0.220046	0.00331937
Rv1213_glgC_glucose-1-phosphate_adenylyltransferase	0.632247	-0.498233	-0.203962	0.0140497	0.0409602	-0.13614
Rv1214c_PE14_PE_family_protein	-0.839275	-0.832422	-0.60439	-0.427714	-0.253885	-0.300798
Rv1215c_-_hypothetical_protein	-0.573674	-0.877015	-0.677252	-0.525327	-0.35778	-0.329025
Rv1216c_-_hypothetical_protein	0.0655075	-0.363065	0.171339	0.184956	0.0633191	0.185514
Rv1217c_-_tetronasin-transport_integral_membrane_protein_ABC_transporter	-0.30764	-0.299183	0.267106	0.279068	0.213355	0.198728
Rv1218c_-_tetronasin_ABC_transporter_ATP-binding_protein	-0.704665	0.000639923	0.647362	0.491038	0.33298	0.236512
Rv1219c_-_transcriptional_regulator	-0.449705	-0.551919	-0.0509452	0.114151	0.199646	0.019429
Rv1220c_-_methyltransferase	-1.38256	0.427909	0.36927	0.273891	0.2989	0.166721
Rv1221_sigE_RNA_polymerase_sigma_factor_SigE	3.43642	-1.61399	-1.30728	-0.980275	-0.325525	-0.0948506
Rv1222_-_hypothetical_protein	2.46095	0.70574	0.445432	0.251636	0.198748	0.212191
Rv1223_htrA_serine_protease_HtrA	1.35779	0.878466	0.891817	0.645578	0.497897	0.511868
Rv1224_tatB_sec-independent_translocase	0.270081	1.59164	0.418064	0.237317	0.214549	0.125058
Rv1225c_-_hypothetical_protein	-0.992214	1.40822	0.149678	0.0632376	-0.0823775	0.0336395
Rv1226c_-_hypothetical_protein	-0.8538	-0.0287881	-0.381642	-0.559905	-0.628001	0.218362
Rv1227c_-_hypothetical_protein	-0.0677453	0.64809	0.125753	-0.255004	-0.496092	-0.0138121
Rv1228_lpqX_lipoprotein_LpqX	1.29138	1.42548	0.397957	-0.159681	-0.18172	-0.0269029
Rv1229c_mrp_MRP_family_ATP-binding_protein	0.257753	1.11838	-0.00979112	-0.50661	-0.499401	-0.198923
Rv1230c_-_hypothetical_protein	0.8264	-0.991235	-0.917099	-0.487697	-0.174154	-0.00890492
Rv1231c_-_hypothetical_protein	-1.02803	-1.84104	-1.67888	-1.26856	-0.750886	-0.0850167
Rv1232c_-_hypothetical_protein	-1.53109	-0.00826496	-0.0912527	-0.0209948	0.106628	0.208791
Rv1233c_-_hypothetical_protein	-2.13776	0.451808	0.895389	1.07818	0.849175	0.967591
Rv1234_-_hypothetical_protein	1.68295	-0.494302	-0.489311	-0.384217	-0.34508	-0.122055
Rv1235_lpqY_sugar-binding_lipoprotein_LpqY	1.19917	-0.944636	-0.966317	-1.16063	-1.00055	-0.521153
Rv1236_sugA_sugar-transport_integral_membrane_protein_ABC_transporter_SugA	-0.0490325	-1.0486	-1.19368	-1.18136	-1.1542	-0.398955
Rv1237_sugB_sugar-transport_integral_membrane_protein_ABC_transporter_SugB	-0.346505	-0.608048	-0.475096	-0.470739	-0.587429	-0.0745589
Rv1238_sugC_sugar-transport_ATP-binding_protein_ABC_transporter_SugC	0.317165	0.254792	0.793683	0.879655	0.663585	0.404822
Rv1239c_corA_magnesium/cobalt_transporter_CorA	2.01803	1.92183	1.16231	0.783029	0.514021	0.139131
Rv1240_mdh_malate_dehydrogenase	-2.24837	-0.763399	-0.596713	-0.514082	-0.396487	-0.0802139
Rv1241_-_hypothetical_protein	-1.69348	-1.05706	-0.872215	-0.706221	-0.558439	-0.161527
Rv1242_-_hypothetical_protein	-2.06806	-0.115062	0.506354	0.59086	0.445101	0.367857
Rv1243c_PE_PGRS23_PE-PGRS_family_protein	-0.86367	-0.294281	0.256663	0.395249	0.299582	0.307048
Rv1244_lpqZ_lipoprotein_LpqZ	-2.18085	0.546345	1.00248	1.05581	0.852542	0.469144
Rv1245c_-_short-chain_type_dehydrogenase/reductase	-0.35573	-0.248206	0.183774	0.432181	0.63427	0.297888
Rv1246c_-_hypothetical_protein	-0.020691	-0.135609	0.587019	0.499951	0.577198	0.28143
Rv1247c_-_hypothetical_protein	-0.366771	-0.0700348	0.0185368	-0.192025	-0.313143	-0.0401245
Rv1248c_kgd_alpha-ketoglutarate_decarboxylase	0.606192	-0.241477	-0.33271	-0.442806	-0.378946	-0.0881421
Rv1249c_-_hypothetical_protein	0.221859	-0.145017	-0.307622	-0.449583	-0.509036	-0.174539
Rv1250_-_drug-transport_integral_membrane_protein	-0.817896	-0.471243	-0.226273	-0.0874403	-0.127966	0.0319422
Rv1251c_-_hypothetical_protein	-2.3052	0.036123	0.319353	0.56016	0.543202	0.643498
Rv1252c_lprE_lipoprotein_LprE	-2.61492	-0.362953	-0.00452904	0.149416	0.204248	0.193267
Rv1253_deaD_cold-shock_DEAD-box_protein_A	1.88914	-0.179693	0.154031	0.309168	0.37156	0.347204
Rv1254_-_acyltransferase	0.16962	-0.106616	0.128053	0.315416	0.355251	0.237082
Rv1255c_-_transcriptional_regulator	-0.507864	-0.348475	0.0261107	0.177826	0.138944	0.0801363
Rv1256c_cyp130_cytochrome_P450_130_CYP130	0.24119	-0.679569	-0.623476	-0.233418	-0.0817841	0.142546
Rv1257c_-_oxidoreductase	-0.970721	-0.853412	-0.88862	-0.651999	-0.457506	-0.00158154
Rv1258c_-_integral_membrane_transport_protein	-0.561302	-0.876486	-1.68555	-1.39764	-1.20017	-1.00355
Rv1259_-_hypothetical_protein	2.30278	-1.37871	-1.5833	-1.39054	-1.10322	-0.958174
Rv1260_-_hypothetical_protein	-1.16007	-0.929364	-1.14044	-0.75809	-0.237274	-0.196008
Rv1261c_-_hypothetical_protein	-0.732604	1.15397	0.630602	0.384513	0.198886	-0.104798
Rv1262c_-_HIT-like_protein	-0.69086	3.45237	0.593543	0.702665	1.03705	0.622567
Rv1263_amiB2_amidase	-1.91518	0.833807	-0.124172	-0.110176	0.158789	0.096001
Rv1264_-_adenylyl_cyclase	0.45461	0.610237	0.00106859	-0.026279	0.105926	-0.0229215
Rv1265_-_hypothetical_protein	0.802484	-0.36621	-0.773933	-0.870303	-0.936668	-1.08632
Rv1266c_pknH_Ser/Thr_protein_kinase_H	0.740007	0.460464	0.33353	0.303868	0.184545	-0.0733627
Rv1267c_embR_transcriptional_regulator_EmbR	0.943302	-1.40754	-1.50847	-1.47361	-1.45334	-0.453271
Rv1268c_-_hypothetical_protein	-0.546005	-1.82327	-1.74217	-1.51869	-1.22681	-0.618693
Rv1269c_-_hypothetical_protein	-2.03962	-1.45993	-1.33002	-1.13056	-0.871191	-0.285778
Rv1270c_lprA_lipoprotein_LprA	-0.363271	-1.44619	-1.26084	-1.02411	-0.739463	-0.152682
Rv1271c_-_hypothetical_protein	-1.43335	0.591376	0.992531	1.13856	1.06448	0.748252
Rv1272c_-_drugs-transport_transmembrane_ATP-binding_protein_ABC_transporter	-0.255203	-0.891575	-0.590633	-0.152219	0.266317	0.242493
Rv1273c_-_drugs-transport_transmembrane_ATP-binding_protein_ABC_transporter	-0.444675	0.145182	0.284961	0.467327	0.512851	0.274785
Rv1274_lprB_lipoprotein_LprB	-0.116823	0.913853	0.999993	0.842758	0.797711	0.549323
Rv1275_lprC_lipoprotein_LprC	-0.466553	-0.249841	-0.321789	-0.203536	0.00933979	-0.0795028
Rv1276c_-_hypothetical_protein	0.673976	-0.336817	-0.21473	-0.22118	-0.0805313	-0.0698261
Rv1277_-_hypothetical_protein	-0.574595	-1.00359	-0.598415	-0.531608	-0.442114	-0.309692
Rv1278_-_hypothetical_protein	0.0314356	-0.747073	-0.422812	-0.321859	-0.181878	0.0662686
Rv1279_-_dehydrogenase_FAD_flavoprotein_GMC_oxidoreductase	-0.314832	-0.960542	-0.615034	-0.472824	-0.313261	-0.236914
Rv1280c_oppA_peptide_ABC_transporter_substrate-binding_protein	-0.597374	-0.92892	-0.582587	-0.453051	-0.349349	-0.312669
Rv1281c_oppD_oligopeptide-transport_ATP-binding_protein_ABC_transporter_OppD	-0.55848	-0.931693	-0.388871	-0.0288149	0.139399	0.0768918
Rv1282c_oppC_oligopeptide-transport_integral_membrane_protein_ABC_transporter_OppC	-0.521571	0.316677	0.410707	0.599846	0.348357	-0.0867908
Rv1283c_oppB_oligopeptide-transport_integral_membrane_protein_ABC_transporter_OppB	-0.244789	-1.36448	-1.30231	-1.29487	-1.23616	-0.661036
Rv1284_-_hypothetical_protein	4.13801	0.693616	1.00631	0.885195	0.860386	0.903017
Rv1285_cysD_sulfate_adenylyltransferase_subunit_2	3.54556	1.23724	0.124608	0.214586	0.437562	0.368933
Rv1286_cysN_bifunctional_sulfate_adenylyltransferase_subunit_1/adenylylsulfate_kinase	3.20689	1.18008	0.325445	0.014632	-0.163298	-0.131515
Rv1287_-_hypothetical_protein	0.907639	0.548738	0.734315	0.817392	0.596552	0.501915
Rv1288_-_hypothetical_protein	0.381154	0.0504047	0.03052	0.178178	0.272046	-0.0439349
Rv1289_-_hypothetical_protein	-1.1029	0.103076	0.0903568	0.179376	0.452596	0.455605
Rv1290A_-_hypothetical_protein	1.38783	1.63759	1.43314	1.6447	1.53812	0.946552
Rv1290c_-_hypothetical_protein	-0.831322	-0.96186	-0.857217	-0.777198	-0.834026	-0.669755
Rv1291c_-_hypothetical_protein	-0.207455	-0.723511	-0.917944	-0.703924	-0.700995	-0.566224
Rv1292_argS_arginyl-tRNA_synthetase	-1.18236	-0.78526	-0.582864	-0.423102	-0.261215	-0.322891
Rv1293_lysA_diaminopimelate_decarboxylase_LysA	-0.999698	-0.372933	-0.38739	-0.106364	-0.00285571	0.157657
Rv1294_thrA_homoserine_dehydrogenase	-1.02271	3.24166	1.997	1.18159	0.806818	0.604897
Rv1295_thrC_threonine_synthase	-1.23191	3.44046	1.98726	1.03463	0.822109	0.531378
Rv1296_thrB_homoserine_kinase	-0.93715	3.75054	2.65309	1.63583	1.29717	0.868059
Rv1297_rho_transcription_termination_factor_Rho	-1.00762	3.59408	2.31145	1.38435	1.17208	0.798812
Rv1298_rpmE_50S_ribosomal_protein_L31	-0.584405	3.47254	2.40559	1.46535	1.20401	0.709181
Rv1299_prfA_peptide_chain_release_factor_1	0.503827	3.23116	2.25831	1.185	0.908784	0.420325
Rv1300_hemK_hypothetical_protein	-0.0159737	3.23	1.94417	0.729673	0.561526	0.28268
Rv1301_-_hypothetical_protein	-0.273014	0.672397	0.44056	0.303736	0.383456	-0.149276
Rv1302_rfe_UDP-phosphate_alpha-N-acetylglucosaminyltransferase	0.470349	0.8306	0.797737	0.738073	0.705811	0.323508
Rv1303_-_hypothetical_protein	-1.81543	1.25708	0.456622	-0.0888954	-0.281373	-0.448695
Rv1304_atpB_ATP_synthase_F0F1_subunit_A	-1.81833	0.615487	0.0144624	-0.234892	-0.338223	-0.420902
Rv1305_atpE_ATP_synthase_F0F1_subunit_C	-1.77197	3.98672	1.69806	0.657979	0.551717	-0.16146
Rv1306_atpF_ATP_synthase_F0F1_subunit_B	-1.73563	2.49671	0.914753	0.828923	0.828344	0.352597
Rv1307_atpH_ATP_synthase_F0F1_subunit_delta	-1.83915	1.62879	0.86725	0.892201	0.79564	0.406998
Rv1308_atpA_ATP_synthase_F0F1_subunit_alpha	-1.7743	1.20513	0.860797	1.15869	1.35947	0.918294
Rv1309_atpG_ATP_synthase_F0F1_subunit_gamma	-1.86077	-0.841552	-0.53364	-0.545733	-0.438578	-0.15294
Rv1310_atpD_ATP_synthase_F0F1_subunit_beta	-1.76899	-0.88657	-0.549102	-0.421702	-0.338528	-0.0523224
Rv1311_atpC_ATP_synthase_F0F1_subunit_epsilon	-1.50105	-0.835228	-0.519133	-0.123001	0.121426	-0.0968159
Rv1312_-_hypothetical_protein	-1.25605	-1.8866	-1.89068	-1.85994	-1.85815	-0.765751
Rv1313c_-_transposase	0.345126	-1.73563	-1.72429	-1.74577	-1.70183	-0.854512
Rv1314c_-_hypothetical_protein	0.353772	-0.310599	0.183388	0.147833	0.0142687	0.0209105
Rv1315_murA_UDP-N-acetylglucosamine_1-carboxyvinyltransferase	-0.854501	-0.0908172	0.430917	0.37662	0.247408	0.137089
Rv1316c_ogt_methylated-DNA--protein-cysteine_methyltransferase	3.57466	-0.435535	0.153249	0.322957	0.1925	-0.00473107
Rv1317c_alkA_bifunctional_methylated-DNA--protein-cysteine_methyltransferase/O-6-methylguanine-DNA_transcription_regulator	2.45443	-0.138779	0.291481	0.138361	-0.0190696	0.0357273
Rv1318c_-_adenylate_cyclase	-0.234156	-0.191795	0.0914688	0.196824	0.122089	-0.0976024
Rv1319c_-_adenylate_cyclase	-1.6553	-0.660295	-0.0607543	0.490777	0.896179	0.74079
Rv1320c_-_adenylate_cyclase	-1.00009	-0.971119	-0.410654	0.203874	0.594332	0.39972
Rv1321_-_hypothetical_protein	-0.857621	-0.706866	-0.179865	0.312419	0.620136	0.501249
Rv1322_-_hypothetical_protein	-0.987005	0.687421	0.786433	0.49589	0.205333	0.337433
Rv1322A_-_hypothetical_protein	-1.06761	-0.0112749	0.392754	0.345895	0.268433	0.309919
Rv1323_fadA4_acetyl-CoA_acetyltransferase	1.62833	0.664826	0.840896	0.667764	0.477338	0.359204
Rv1324_-_thioredoxin	-1.4548	1.07957	1.04973	0.719478	0.437065	0.512385
Rv1325c_PE_PGRS24_PE-PGRS_family_protein	1.74091	0.962288	0.93993	0.611796	0.426613	0.503406
Rv1326c_glgB_glycogen_branching_protein	0.368594	0.656324	0.651834	0.189588	-0.105298	0.0628734
Rv1327c_glgE_glucanase_GLGE	0.146608	-0.152103	-0.196131	-0.269846	-0.203892	-0.171703
Rv1328_glgP_glycogen_phosphorylase_GlgP	-1.44078	0.383957	0.0460332	-0.309612	-0.419124	-0.0896636
Rv1329c_dinG_ATP-dependent_helicase_DING	-0.0541846	0.0803044	-0.150467	-0.370422	-0.448419	-0.150197
Rv1330c_-_nicotinate_phosphoribosyltransferase	-0.970714	-0.0355868	0.0896984	0.0201721	-0.10482	-0.113564
Rv1331_clpS_ATP-dependent_Clp_protease_adaptor_protein_ClpS	2.42125	0.739676	0.972324	0.984394	0.892465	0.395383
Rv1332_-_transcriptional_regulator	2.33888	0.68393	1.10957	1.02409	0.865306	0.292253
Rv1333_-_hydrolase	0.154373	-0.231309	-0.524013	-0.989651	-1.29057	-0.599983
Rv1334_-_hypothetical_protein	-0.551698	0.153078	0.443281	0.738568	0.795361	0.346709
Rv1335_-_hypothetical_protein	0.524912	0.497364	0.56636	0.678617	0.769235	0.434708
Rv1336_cysM_cysteine_synthase_B	-0.536432	-1.44629	-1.06706	-0.875531	-0.852389	-0.549831
Rv1337_-_hypothetical_protein	0.496438	-0.836971	-0.420897	-0.0286939	0.0438666	-0.239563
Rv1338_murI_glutamate_racemase	-0.95611	-0.883741	-0.923449	-0.776047	-0.746612	-0.53002
Rv1339_-_hypothetical_protein	-1.25722	-1.24408	-1.17284	-1.23556	-1.15515	-0.515466
Rv1340_rph_ribonuclease_PH	-1.32085	-0.247871	-0.249081	-0.575229	-0.762738	0.0198269
Rv1341_-_deoxyribonucleotide_triphosphate_pyrophosphatase	-1.47914	-1.15875	-1.15288	-1.20035	-1.16678	-0.198319
Rv1342c_-_hypothetical_protein	0.336564	-1.23542	-1.22037	-1.26353	-1.1453	-0.399339
Rv1343c_lprD_lipoprotein_LprD	0.646619	-1.00289	-1.08853	-1.00465	-0.937778	-0.603281
Rv1344_-_acyl_carrier_protein	-0.469858	-0.708171	-0.729732	-0.820897	-0.536757	-0.100552
Rv1345_fadD33_long-chain-fatty-acid--ACP_ligase	-1.16776	-1.1295	-1.10206	-0.812403	-0.665566	-0.490232
Rv1346_fadE14_acyl-CoA_dehydrogenase	-0.563834	-0.165939	-0.546703	-0.451383	-0.331523	-0.221369
Rv1347c_-_hypothetical_protein	2.41081	-1.49251	-1.1746	-0.672527	-0.492468	-0.318585
Rv1348_-_drugs-transport_transmembrane_ATP-binding_protein_ABC_transporter	0.0430796	-0.748234	-1.00005	-1.01279	-0.990262	-0.365853
Rv1349_-_drugs-transport_transmembrane_ATP-binding_protein_ABC_transporter	-1.22578	-0.480114	-0.608954	-0.519587	-0.494567	-0.321556
Rv1350_fabG_3-ketoacyl-ACP_reductase	0.0449012	-0.652179	-0.414518	-0.0292024	0.205131	0.177843
Rv1351_-_hypothetical_protein	2.20355	-0.0384481	-0.657202	-0.498441	-0.401411	-0.224288
Rv1352_-_hypothetical_protein	1.22876	-0.466038	-0.326526	0.0203726	0.315581	0.242087
Rv1353c_-_transcriptional_regulator	-0.103791	-0.628676	-0.526805	-0.429442	-0.114484	-0.112999
Rv1354c_-_hypothetical_protein	-0.609868	-1.04474	-0.726059	-0.539006	-0.439159	-0.762949
Rv1355c_moeY_hypothetical_protein	-0.987776	-1.02595	-0.652202	-0.20689	0.0202209	-0.738595
Rv1356c_-_hypothetical_protein	2.83485	-0.2249	0.0877313	0.664379	0.82941	0.209451
Rv1357c_-_hypothetical_protein	-3.40308	-0.618488	-0.467722	0.0739953	0.0944577	0.0531664
Rv1358_-_transcriptional_regulator	-0.749533	-1.05513	-0.867048	-0.725287	-0.627611	-0.268077
Rv1359_-_transcriptional_regulator	1.00887	1.57287	0.98952	0.663011	0.52303	0.263767
Rv1360_-_oxidoreductase	-1.21773	0.462142	0.419653	0.290812	0.436745	0.13676
Rv1361c_PPE19_PPE_family_protein	-0.933407	-0.8845	-0.670123	-0.548918	-0.47882	-0.242591
Rv1362c_-_hypothetical_protein	0.993725	-0.368196	-0.415295	-0.307831	-0.305097	-0.274538
Rv1363c_-_hypothetical_protein	1.71868	-0.956507	-0.889018	-0.406401	-0.0673642	-0.0861425
Rv1364c_-_hypothetical_protein	2.71566	-0.145764	-0.158093	-0.0444855	0.100215	-0.248899
Rv1365c_rsfA_anti-anti-sigma_factor_RSFA	0.768548	-1.38339	-1.18055	-0.820918	-0.608693	-0.417221
Rv1366_-_hypothetical_protein	-0.242478	-1.24048	-1.16534	-0.950024	-0.839858	-0.46746
Rv1367c_-_hypothetical_protein	-0.379883	0.547643	0.0650003	-0.280465	-0.250352	-0.337137
Rv1368_lprF_lipoprotein_LprF	0.163509	-0.311862	-0.676757	-0.62583	-0.522161	-0.222047
Rv1369c_-_transposase	-2.01776	4.29603	2.6942	1.29873	0.89382	0.390788
Rv1370c_-_transposase	1.79947	3.69884	1.9512	0.841588	0.560992	0.230529
Rv1371_-_hypothetical_protein	1.55065	2.01439	0.909629	0.245164	0.192512	0.226411
Rv1372_-_hypothetical_protein	2.33108	0.343947	1.02299	1.20369	0.983556	0.23564
Rv1373_-_glycolipid_sulfotransferase	1.81267	0.458658	0.442268	0.254738	0.215387	0.0447695
Rv1374c_-_hypothetical_protein	-2.18909	0.0279735	-0.314086	-0.126008	0.193987	0.172878
Rv1375_-_hypothetical_protein	-0.703722	1.07345	0.984905	0.986226	0.878427	0.634441
Rv1376_-_hypothetical_protein	-1.18985	0.544959	0.311576	0.212809	0.221794	0.28017
Rv1377c_-_transferase	0.439772	1.24448	0.933716	1.59642	2.18871	1.48502
Rv1378c_-_hypothetical_protein	-0.694276	1.30019	1.04573	1.17585	1.50011	1.19436
Rv1379_pyrR_bifunctional_pyrimidine_regulatory_protein_PyrR/uracil_phosphoribosyltransferase	-1.80404	1.33168	1.24646	0.935436	0.834716	0.634415
Rv1380_pyrB_aspartate_carbamoyltransferase	-1.52569	0.0543205	-0.00851618	-0.197437	-0.238331	-0.168218
Rv1381_pyrC_dihydroorotase	-1.03282	-0.159556	-0.0139534	-0.0939825	-0.174587	0.0776492
Rv1382_-_export_or_membrane_protein	1.51012	-0.523797	-0.366638	-0.453164	-0.492937	-0.0787642
Rv1383_carA_carbamoyl_phosphate_synthase_small_subunit	1.60857	-1.18195	-1.50114	-1.49431	-1.21273	-1.21051
Rv1384_carB_carbamoyl_phosphate_synthase_large_subunit	-0.62219	2.33541	1.11465	0.842597	1.04681	0.888621
Rv1385_pyrF_orotidine_5'-phosphate_decarboxylase	-1.72063	-1.03508	-0.976959	-0.924624	-0.688699	-0.354397
Rv1386_PE15_PE_family_protein	-1.47179	-1.02227	-1.05003	-0.953197	-0.696335	-0.242284
Rv1387_PPE20_PPE_family_protein	-1.6356	-0.719508	-0.85516	-0.782208	-0.670751	-0.203853
Rv1388_mihF_integration_host_factor_MIHF	-1.17246	-0.643913	-0.720819	-0.553447	-0.359562	-0.272997
Rv1389_gmk_guanylate_kinase	-1.56842	-0.938883	-0.908691	-0.673528	-0.52575	-0.545923
Rv1390_rpoZ_DNA-directed_RNA_polymerase_subunit_omega	0.485144	0.312911	0.0761562	-0.110169	-0.0716512	-0.17249
Rv1391_dfp_bifunctional_phosphopantothenoylcysteine_decarboxylase/phosphopantothenate_synthase	1.82654	-0.549427	-0.725035	-0.806924	-0.825069	-0.328576
Rv1392_metK_S-adenosylmethionine_synthetase	-0.0799793	-0.750367	-1.0034	-1.06954	-1.04988	-0.430494
Rv1393c_-_monoxygenase	1.01368	-0.774797	-1.1732	-1.00499	-0.875897	-0.152894
Rv1394c_cyp132_cytochrome_P450_132	1.07893	0.909055	-0.421839	-0.828306	-0.924526	-0.293934
Rv1395_-_transcriptional_regulator	0.203963	-0.332985	-0.852783	-0.323068	-0.250491	0.728407
Rv1396c_PE_PGRS25_PE-PGRS_family_protein	0.910443	0.486169	0.171157	0.285552	0.342426	-0.0803952
Rv1397c_-_hypothetical_protein	1.78911	0.948171	0.0314182	0.0130004	0.0583328	0.0797737
Rv1398c_-_hypothetical_protein	2.42869	-0.453706	-0.295279	0.0743811	0.257919	-0.185544
Rv1399c_lipH_lipase_LipH	-1.40118	0.976573	1.01624	1.39746	1.52421	0.934455
Rv1400c_lipI_lipase_LipH	-1.94449	0.737857	0.63444	1.16817	1.19086	0.788922
Rv1401_-_hypothetical_protein	-0.0459731	0.16462	0.584407	0.701103	0.668271	0.421597
Rv1402_priA_primosome_assembly_protein_PriA	-1.21986	-0.287039	0.0394564	0.297951	0.417394	0.296594
Rv1403c_-_methyltransferase	-2.07722	-0.136252	0.0444527	-0.137702	-0.141084	-0.210575
Rv1404_-_transcriptional_regulator	1.04983	-0.131677	-0.0141939	-0.326764	-0.361371	-0.29114
Rv1405c_-_methyltransferase	-0.674884	-0.655841	-0.587622	-0.493656	-0.540278	-0.147634
Rv1406_fmt_methionyl-tRNA_formyltransferase	-0.439301	-0.553591	-0.373312	-0.294973	-0.345478	0.154217
Rv1407_fmu_Fmu_protein	-0.141383	-0.556183	-0.332564	-0.295517	-0.315397	0.0382222
Rv1408_rpe_ribulose-phosphate_3-epimerase	-1.44049	-0.861587	-0.574079	-0.442501	-0.522133	-0.206274
Rv1409_ribG_bifunctional_diaminohydroxyphosphoribosylaminopyrimidine_deaminase/5-amino-6-(5-phosphoribosylamino)_uracil_reductase	-1.42532	-1.92841	-1.89199	-1.86085	-1.80996	-0.680802
Rv1410c_-_aminoglycosides/tetracycline-transport_integral_membrane_protein	-0.889007	-0.146757	0.000278699	0.191959	0.180138	0.223006
Rv1411c_lprG_lipoprotein_LprG	-1.20633	0.596185	0.894032	1.1796	1.27461	0.832176
Rv1412_ribC_riboflavin_synthase_subunit_alpha	0.281689	-0.615069	-0.310356	0.143368	0.299974	0.0946101
Rv1413_-_hypothetical_protein	-0.455164	-0.890626	-0.508281	-0.155789	-0.0341644	-0.0647562
Rv1414_-_hypothetical_protein	-0.818603	-1.00568	-0.754905	-0.565328	-0.400987	-0.152958
Rv1415_ribA2_bifunctional_3,4-dihydroxy-2-butanone_4-phosphate_synthase/GTP_cyclohydrolase_II_protein	0.21054	0.539247	0.335311	0.916922	1.36324	0.762397
Rv1416_ribH_6,7-dimethyl-8-ribityllumazine_synthase	-0.283105	-0.793483	-0.661035	-0.612133	-0.538458	-0.0487923
Rv1417_-_hypothetical_protein	-0.328114	0.70717	0.195401	-0.304775	-0.547251	-0.0459635
Rv1418_lprH_lipoprotein_LprH	-1.10309	0.533132	-0.00992658	-0.597806	-0.738554	0.237955
Rv1419_-_hypothetical_protein	0.612157	-0.0652194	-0.702866	-0.933857	-1.0212	-0.263312
Rv1420_uvrC_excinuclease_ABC_subunit_C	-0.441535	0.961112	-0.0268883	-0.579395	-0.77755	-0.300307
Rv1421_-_hypothetical_protein	-0.887528	-0.417466	-0.745243	-0.949204	-0.867128	-0.00746494
Rv1422_-_hypothetical_protein	0.063468	-0.492501	-0.615478	-0.70321	-0.662538	-0.17158
Rv1423_whiA_transcriptional_regulator_WhiA	-0.949891	-1.3222	-1.51289	-1.41211	-1.44677	-0.927431
Rv1424c_-_hypothetical_protein	-0.924788	-0.487515	-0.442753	-0.63878	-0.479278	0.0594528
Rv1425_-_hypothetical_protein	0.932621	-0.308775	-0.532982	-0.810157	-0.702058	-0.265165
Rv1426c_lipO_esterase	-1.73441	0.926265	0.150496	-0.33865	-0.277984	-0.110411
Rv1427c_fadD12_acyl-CoA_synthetase	-1.84822	-0.0735327	-0.58628	-0.5744	-0.585474	-0.108289
Rv1428c_-_hypothetical_protein	-1.46187	-0.208353	-0.629176	-0.843811	-0.741521	-0.382335
Rv1429_-_hypothetical_protein	-0.217533	0.0115341	-0.447302	-0.620804	-0.599473	-0.271219
Rv1430_PE16_PE_family_protein	0.155886	-0.579929	-0.679666	-0.831272	-0.77669	-0.263922
Rv1431_-_hypothetical_protein	0.970907	-0.355355	-0.687162	-0.594872	-0.631265	-0.202461
Rv1432_-_dehydrogenase	1.27411	-0.697863	-0.103196	0.686062	0.952428	0.621169
Rv1433_-_hypothetical_protein	0.411038	-0.780318	-0.167293	0.553715	0.841198	0.431986
Rv1434_-_hypothetical_protein	2.9347	-1.01421	-0.355177	0.380355	0.515508	0.219738
Rv1435c_-_proline,_glycine,_valine-rich_secreted_protein	-1.52448	0.556709	0.706995	0.690239	0.879009	0.506466
Rv1436_gap_glyceraldehyde-3-phosphate_dehydrogenase	-1.43526	-0.482647	-0.65934	-0.507117	-0.169351	0.242675
Rv1437_pgk_phosphoglycerate_kinase	-1.4437	-1.491	-0.817705	-0.323484	-0.0307747	0.119851
Rv1438_tpiA_triosephosphate_isomerase	-1.62295	-1.09599	-0.185481	0.400643	0.697775	0.551187
Rv1439c_-_hypothetical_protein	1.7911	-1.00174	0.000906599	0.407925	0.501557	0.436568
Rv1440_secG_preprotein_translocase_subunit_SecG	-0.898879	-1.00075	0.0933191	0.293677	0.569165	0.49112
Rv1441c_PE_PGRS26_PE-PGRS_family_protein	0.154068	0.496069	0.385968	-0.118624	-0.328338	0.118365
Rv1442_bisC_biotin_sulfoxide_reductase	0.581898	-0.19977	-0.259535	-0.354413	-0.375068	-0.0896913
Rv1443c_-_hypothetical_protein	-0.888814	-0.442562	-0.410613	-0.445851	-0.436199	-0.0421004
Rv1444c_-_hypothetical_protein	-0.0955525	-0.457735	-0.428886	-0.553555	-0.458778	-0.0764286
Rv1445c_devB_6-phosphogluconolactonase	-1.30111	-0.364678	-0.295166	-0.378557	-0.379622	-0.0774335
Rv1446c_opcA_OXPP_cycle_protein_OPCA	-0.426656	-0.439037	-0.363727	-0.487891	-0.520467	-0.124542
Rv1447c_zwf2_glucose-6-phosphate_1-dehydrogenase	-1.43182	-0.538961	-0.432605	-0.469688	-0.506753	-0.0903355
Rv1448c_tal_transaldolase	-1.12566	-0.514473	-0.264383	-0.448754	-0.513794	-0.148862
Rv1449c_tkt_transketolase	-0.442165	-0.349952	-0.265124	-0.435786	-0.510819	-0.21926
Rv1450c_PE_PGRS27_PE-PGRS_family_protein	0.840571	-0.765327	-0.744401	-0.746431	-0.718147	-0.296201
Rv1451_ctaB_protoheme_IX_farnesyltransferase	-0.804826	-0.230448	0.0973531	0.267404	0.454548	0.183527
Rv1452c_PE_PGRS28_PE-PGRS_family_protein	0.858537	-0.416818	-0.0727803	0.0823713	0.166619	0.167736
Rv1453_-_transcriptional_activator_protein	0.803907	-0.520646	-0.263992	-0.134276	-0.174811	-0.0604001
Rv1454c_qor_quinone_reductase	-0.285586	-1.69009	-1.42955	-1.0766	-0.788033	-0.317862
Rv1455_-_hypothetical_protein	-0.286254	-1.60315	-1.45182	-1.23752	-1.05153	-0.414865
Rv1456c_-_unidentified_antibiotic-transport_integral_membrane_ABC_transporter	-1.41486	-1.40203	-1.27929	-1.06619	-0.913351	-0.324823
Rv1457c_-_unidentified_antibiotic-transport_integral_membrane_ABC_transporter	-1.93462	-1.47307	-1.31172	-1.13475	-0.997083	-0.462682
Rv1458c_-_unidentified_antibiotic-transport_ATP-binding_protein_ABC_transporter	-1.32397	0.595397	0.625908	0.353984	0.218986	0.209465
Rv1459c_-_hypothetical_protein	-1.22027	0.268236	0.494964	0.281124	0.112118	0.0604572
Rv1460_-_transcriptional_regulator	2.82159	0.164198	0.680658	0.818902	0.796953	0.351372
Rv1461_-_hypothetical_protein	2.69079	-0.0601386	0.0287337	0.00145392	0.0989479	-0.263344
Rv1462_-_hypothetical_protein	3.43599	-0.652766	-0.682666	-0.682837	-0.640297	-0.0821696
Rv1463_-_ABC_transporter_ATP-binding_protein	1.93124	-0.291243	0.174018	0.370831	0.364423	-0.0321889
Rv1464_csd_cysteine_desulfurase	2.25208	0.086175	0.399448	0.402007	0.380873	0.059452
Rv1465_-_nitrogen_fixation-like_protein	1.98601	-1.74412	-1.95479	-2.02382	-2.00718	-1.20065
Rv1466_-_hypothetical_protein	1.70957	-1.34957	-1.31527	-1.00924	-1.07665	-0.681796
Rv1467c_fadE15_acyl-CoA_dehydrogenase	2.3458	1.16747	0.551316	0.528729	0.718679	0.580231
Rv1468c_PE_PGRS29_PE-PGRS_family_protein	2.98172	-1.25184	-1.10381	-1.09671	-1.03086	-0.534847
Rv1469_ctpD_ATPase_P	3.49846	1.31901	1.13711	0.924219	0.919163	0.474632
Rv1470_trxA_thioredoxin	2.08569	-1.38425	-1.5379	-1.54973	-1.55782	-0.89565
Rv1471_trxB1_thioredoxin	1.61709	-1.69417	-1.77245	-1.75246	-1.7574	-0.819845
Rv1472_echA12_enoyl-CoA_hydratase	0.566319	-0.345779	-0.51741	-0.384413	-0.402002	-0.284509
Rv1473_-_macrolide_ABC_transporter_ATP-binding_protein	0.00757087	-0.694588	-0.619322	-0.488574	-0.451427	-0.358645
Rv1473A_-_transcriptional_regulator	0.395608	-0.275983	-0.23526	-0.161819	-0.234685	0.0185328
Rv1474c_-_transcriptional_regulator	-1.22859	0.82905	1.14971	0.953516	0.67564	0.559273
Rv1475c_acn_aconitate_hydratase	-1.05668	1.04457	1.20802	1.03576	0.782067	0.542005
Rv1476_-_hypothetical_protein	-0.495517	-0.805949	-0.0449916	0.261957	0.490049	0.192899
Rv1477_-_invasion_protein	-1.97603	-0.443847	-0.0605418	0.224599	0.413229	0.229158
Rv1478_-_invasion_protein	-1.7678	-0.347179	-0.0264203	0.0890608	0.1221	0.0815806
Rv1479_moxR1_transcriptional_regulator_MoxR1	-0.819851	-1.03334	-1.2262	-1.21562	-1.23312	-0.720489
Rv1480_-_hypothetical_protein	-1.31624	-0.0629857	0.117584	-0.0792828	-0.133817	-0.0364257
Rv1481_-_hypothetical_protein	-1.59465	0.0325522	0.114404	-0.0278429	-0.198663	0.0283365
Rv1482c_-_hypothetical_protein	0.293999	-0.169194	0.0533769	0.139428	0.162964	0.189253
Rv1483_fabG1_3-oxoacyl-ACP_reductase	-1.61145	-0.453238	-0.130525	0.143314	0.274756	0.124637
Rv1484_inhA_enoyl-ACP_reductase	-1.31315	-0.517353	-0.18488	0.0321296	0.290913	0.0856702
Rv1485_hemH_ferrochelatase	-1.67748	0.473669	-0.123512	-0.16534	-0.187282	-0.295936
Rv1486c_-_hypothetical_protein	0.228817	-0.142466	0.281734	0.361466	0.303719	0.146041
Rv1487_-_hypothetical_protein	1.76178	0.795338	0.568215	0.815848	0.742044	0.317045
Rv1488_-_hypothetical_protein	2.29925	1.13771	1.49815	1.50832	1.27905	0.624919
Rv1489_-_hypothetical_protein	1.90445	1.43375	0.425811	0.17226	0.0750971	-0.0312608
Rv1489A_-_hypothetical_protein	1.38588	1.46777	0.46782	0.18509	0.239571	-0.0602827
Rv1490_-_hypothetical_protein	-0.954134	1.53773	0.548139	0.233098	0.324979	0.144535
Rv1491c_-_hypothetical_protein	-1.31594	1.58952	0.755216	0.473419	0.384212	0.236586
Rv1492_mutA_methylmalonyl-CoA_mutase_small_subunit	1.45237	1.01509	0.911979	0.604824	0.344323	0.0860377
Rv1493_mutB_methylmalonyl-CoA_mutase	0.509909	-0.262063	-0.448459	-0.394461	-0.416112	-0.188395
Rv1494_-_hypothetical_protein	0.282805	1.23309	1.87087	2.07674	1.87511	1.27987
Rv1495_-_hypothetical_protein	0.202262	0.4247	0.647468	0.646688	0.391545	0.0334072
Rv1496_-_arginine/ornithine_transport_system_ATPase	-0.833355	-0.35716	0.184689	0.642837	0.728775	0.297806
Rv1497_lipL_esterase	-0.617636	-0.504058	-0.0306718	0.333295	0.453302	0.077605
Rv1498A_-_hypothetical_protein	1.05789	0.48339	0.561342	0.572293	0.425037	0.0637743
Rv1498c_-_methyltransferase	0.719052	1.54257	3.15524	3.11082	2.70073	1.78378
Rv1499_-_hypothetical_protein	-2.46053	1.75676	2.90588	2.7789	2.54802	1.54562
Rv1500_-_glycosyltransferase	-1.30046	1.6642	2.91895	2.77977	2.44594	1.52494
Rv1501_-_hypothetical_protein	-0.512868	1.42603	2.7908	2.66582	2.33363	1.26849
Rv1502_-_hypothetical_protein	-1.26344	1.26407	2.55557	2.30275	2.11762	1.19925
Rv1503c_-_hypothetical_protein	0.329286	0.917345	2.13765	1.97472	1.64347	0.764278
Rv1504c_-_hypothetical_protein	-1.27583	0.328146	1.5034	1.19901	0.858789	0.377779
Rv1505c_-_hypothetical_protein	-1.82049	0.205232	1.33752	1.07084	0.806042	0.318032
Rv1506c_-_hypothetical_protein	-1.24119	4.17241	1.68644	0.870021	0.438226	0.219295
Rv1507A_-_hypothetical_protein	-1.77452	2.83591	0.518694	-0.119441	-0.446751	-0.225363
Rv1507c_-_hypothetical_protein	-1.53161	2.56469	0.23697	-0.382061	-0.597702	-0.25712
Rv1508A_-_hypothetical_protein	-0.317914	2.35897	0.0531363	-0.461848	-0.520267	-0.22177
Rv1508c_-_hypothetical_protein	-1.43644	1.47251	-0.184254	-0.533522	-0.727062	-0.226954
Rv1509_-_hypothetical_protein	-1.19202	-0.28019	-0.628342	-0.648035	-0.816362	-0.486883
Rv1510_-_hypothetical_protein	-1.38778	-0.479135	-0.530405	-0.466226	-0.47335	-0.417634
Rv1511_gmdA_GDP-D-mannose_dehydratase	0.254302	-0.360778	-0.224818	0.00993232	0.0374276	-0.149395
Rv1512_epiA_nucleotide-sugar_epimerase_epiA	-0.717424	-0.3924	-0.190463	-0.0938718	-0.0576344	-0.0860109
Rv1513_-_hypothetical_protein	-0.846868	2.38763	2.52618	2.27216	1.85192	3.28825
Rv1514c_-_hypothetical_protein	-3.16022	1.69227	1.73302	1.35806	1.05871	0.602891
Rv1515c_-_hypothetical_protein	-2.3671	2.20135	1.79248	1.43915	1.18871	0.562333
Rv1516c_-_sugar_transferase	0.101535	-0.491086	-1.0014	-1.02169	-0.881135	-0.291383
Rv1517_-_hypothetical_protein	0.456334	1.01152	0.0474043	0.166879	0.350755	0.415316
Rv1518_-_hypothetical_protein	-0.307491	1.64279	0.748869	0.807301	0.660181	0.864803
Rv1519_-_hypothetical_protein	-2.0341	-0.0458234	-0.194394	-0.0489092	0.353149	-0.12649
Rv1520_-_sugar_transferase	0.701454	-1.19221	-0.927475	-0.814581	-0.661815	-0.478635
Rv1521_fadD25_acyl-CoA_synthetase	-1.29733	-0.98365	-0.921058	-0.822678	-0.741658	-0.255774
Rv1522c_mmpL12_transmembrane_transport_protein_MmpL12	-0.395751	-0.61698	-0.861963	-0.741766	-0.815538	-0.284607
Rv1523_-_methyltransferase	-0.906657	-1.02682	-1.14277	-1.05638	-0.978484	-0.377315
Rv1524_-_glycosyltransferase	-2.14153	-1.09569	-1.3765	-1.36696	-1.20274	-0.49869
Rv1525_wbbL2_rhamnosyl_transferase_WbbL2	-1.42549	-1.10063	-1.3287	-1.28046	-1.24892	-0.41688
Rv1526c_-_glycosyltransferase	0.558651	-0.726496	-0.963389	-0.991037	-0.894953	-0.110982
Rv1527c_pks5_polyketide_synthase	0.0856692	-0.282934	-0.326014	-0.120049	0.118452	0.177406
Rv1528c_papA4_polyketide_synthase	5.78667	0.478723	0.532392	0.895593	0.78088	0.398295
Rv1529_fadD24_acyl-CoA_synthetase	1.44627	-0.249186	-0.379449	-0.0746542	0.151357	0.0875163
Rv1530_adh_alcohol_dehydrogenase	1.59077	-0.609821	-1.53279	-0.902227	-0.415507	-0.652275
Rv1531_-_hypothetical_protein	1.09472	-0.502445	-1.05731	-0.576923	-0.129616	0.0421423
Rv1532c_-_hypothetical_protein	0.613016	-0.634397	-1.73195	-1.39222	-0.934641	-0.750331
Rv1533_-_hypothetical_protein	-0.0980354	1.33342	1.32532	1.47991	1.54476	1.02407
Rv1534_-_transcriptional_regulator	-0.633637	-0.88844	-0.347557	0.292457	0.58356	0.17267
Rv1535_-_hypothetical_protein	1.11467	1.85075	0.90081	-0.0517175	-0.488127	-0.826492
Rv1536_ileS_isoleucyl-tRNA_synthetase	1.10776	2.02928	1.07114	0.285436	-0.00479289	-0.241539
Rv1537_dinX_DNA_polymerase_IV	-0.621352	0.440693	0.0189832	-0.237581	-0.220026	-0.298705
Rv1538c_ansA_L-aparaginase_ansA	-0.0445124	-0.352626	-0.482451	-0.521943	-0.451894	-0.34166
Rv1539_lspA_lipoprotein_signal_peptidase	-0.0277791	-0.157841	-0.264979	-0.28978	-0.268098	-0.0950044
Rv1540_-_hypothetical_protein	-0.504124	-0.539431	-0.554421	-0.426023	-0.309145	-0.0456281
Rv1541c_lprI_lipoprotein_LprI	1.19161	-0.592022	-0.539871	-0.504085	-0.436051	-0.171414
Rv1542c_glbN_hemoglobin_glbN	4.34664	-0.46961	-0.466391	-0.0479072	0.0263103	0.1286
Rv1543_-_fatty_acyl-CoA_reductase	-0.69562	-1.69466	-1.69072	-1.70653	-1.69599	-0.804167
Rv1544_-_ketoacyl_reductase	-0.897785	-1.71397	-1.70204	-1.71017	-1.68906	-0.695648
Rv1545_-_hypothetical_protein	-0.654809	-0.781307	-0.529012	-0.473466	-0.541245	-0.247494
Rv1546_-_hypothetical_protein	-1.35093	-0.72205	-0.4627	-0.511929	-0.674392	-0.444028
Rv1547_dnaE_DNA_polymerase_III_subunit_alpha	-1.24494	-0.890396	-0.684708	-0.723005	-0.820303	-0.454703
Rv1548c_PPE21_PPE_family_protein	1.09986	-0.964219	-1.03788	-1.24846	-1.28071	-0.40403
Rv1549_fadD11.1_fatty-acid--CoA_ligase	-1.46677	0.0523336	0.421313	0.49375	0.361626	-0.0446251
Rv1550_fadD11_fatty-acid--CoA_ligase	-1.38104	-0.347946	-0.182609	0.0256454	0.0970144	-0.0755765
Rv1551_plsB1_glycerol-3-phosphate_acyltransferase	-1.83444	1.22562	1.50777	1.31888	1.06645	0.428425
Rv1552_frdA_fumarate_reductase_flavoprotein_subunit	6.00371	-0.321305	-0.161995	-0.154438	-0.448151	-0.414128
Rv1553_frdB_fumarate_reductase_iron-sulfur_subunit_FrdB	4.522	-0.17872	-0.0494532	0.426311	0.566935	0.685609
Rv1554_frdC_fumarate_reductase_subunit_C	3.87898	1.16728	0.843524	0.263526	-0.202766	-0.0334549
Rv1555_frdD_fumarate_reductase_subunit_D	4.47102	0.0333676	-0.695203	-0.542848	-0.359345	-0.291216
Rv1556_-_regulatory_protein	2.37003	3.29375	1.90019	1.61837	2.17384	1.60303
Rv1557_mmpL6_transmembrane_transport_protein_MmpL6	0.288172	0.975378	1.39604	1.28562	0.868382	0.53513
Rv1558_-_hypothetical_protein	-0.539511	0.25597	0.258902	0.65921	0.603466	0.330281
Rv1559_ilvA_threonine_dehydratase	-1.20665	-0.95726	-0.855507	-0.644241	-0.634981	-0.579465
Rv1560_-_hypothetical_protein	-0.917951	-1.26554	-1.19034	-1.07904	-1.02218	-0.681675
Rv1561_-_hypothetical_protein	-0.846883	-0.805521	-0.598065	-0.472731	-0.47496	-0.320998
Rv1562c_treZ_malto-oligosyltrehalose_trehalohydrolase	-1.09745	-0.950426	-0.801877	-0.77878	-0.743935	-0.317043
Rv1563c_treY_malto-oligosyltrehalose_synthase	-0.813919	-1.0785	-0.886843	-0.770801	-0.735037	-0.250118
Rv1564c_treX_malto-oligosyltrehalose_synthase	-0.794773	-0.907983	-0.779529	-0.753615	-0.773039	-0.254004
Rv1565c_-_hypothetical_protein	-1.33115	-0.566447	-0.505836	-0.49451	-0.666878	0.0916881
Rv1566c_-_inv_protein	-2.13481	0.509357	-0.369125	-0.293279	-1.13618	-1.21038
Rv1567c_-_hypothetical_protein	-0.381539	-0.962907	-0.914877	-0.937703	-0.924184	-0.135987
Rv1568_bioA_adenosylmethionine-8-amino-7-oxononanoate_aminotransferase	-1.34219	-0.977648	-1.00872	-1.06418	-1.08208	0.0242107
Rv1569_bioF1_8-amino-7-oxononanoate_synthase	-0.906189	-0.952361	-0.940854	-1.0016	-1.15064	-0.400206
Rv1570_bioD_dithiobiotin_synthetase	-1.51684	-1.04878	-0.817027	-0.523774	-0.273967	-0.0550682
Rv1571_-_hypothetical_protein	-1.66733	-0.370704	-0.481962	-0.320474	-0.317124	0.14312
Rv1572c_-_hypothetical_protein	-1.24114	0.566925	0.789381	0.575669	0.569921	0.264891
Rv1573_-_phiRV1_phage_protein	-1.69366	0.988893	1.13725	0.712207	0.874084	0.742288
Rv1574_-_phiRV1_phage-like_protein	1.92582	-0.0890489	0.01093	0.32162	0.532385	0.352271
Rv1575_-_phiRV1_phage_protein	1.84374	-0.295659	-0.168191	-0.00470867	0.0967146	-0.126719
Rv1576c_-_phiRV1_phage_protein	3.89229	-0.0327063	0.726897	0.896409	0.978723	0.587194
Rv1577c_-_phiRv1_phage_protein	4.68528	-0.247324	-0.0149956	-0.183475	-0.213077	0.247706
Rv1578c_-_phiRv1_phage_protein	0.678354	0.609317	0.273442	-0.0398649	-0.18491	-0.139056
Rv1579c_-_phiRv1_phage_protein	0.209728	1.81137	1.40446	0.919312	0.468687	0.278209
Rv1580c_-_phiRv1_phage_protein	-2.36316	1.23848	1.24726	1.26404	0.933756	-0.458638
Rv1581c_-_phiRv1_phage_protein	-1.30002	2.07867	1.09051	1.00017	1.10962	-0.0301188
Rv1582c_-_phiRv1_phage_protein	-0.607394	-0.925427	-0.813357	-0.659827	-0.513104	-0.359912
Rv1583c_-_phiRv1_phage_protein	0.389883	-0.729621	-0.500716	-0.356164	-0.0764916	-0.169264
Rv1584c_-_phiRv1_phage_protein	1.47138	-0.932282	-1.15485	-1.01731	-0.843118	-0.343201
Rv1585c_-_phiRv1_phage_protein	1.39541	-0.792729	-0.847384	-0.732359	-0.507332	-0.125614
Rv1586c_-_phiRv1_integrase	2.41638	-0.129705	-0.24735	-0.403739	-0.352635	-0.142984
Rv1587c_-_hypothetical_protein	1.25309	3.57272	2.02458	1.45243	2.48962	2.13543
Rv1588c_-_hypothetical_protein	1.80707	-1.35451	-2.13684	-0.763373	0.0365543	-0.939179
Rv1589_bioB_biotin_synthase	-1.74142	-0.192395	-0.325554	-0.124864	0.399883	0.25784
Rv1590_-_hypothetical_protein	-1.6821	0.363334	0.0585018	0.265729	0.409632	0.267825
Rv1591_-_hypothetical_protein	-2.02635	1.06801	0.258308	0.363482	0.821326	0.825507
Rv1592c_-_hypothetical_protein	-1.44686	2.6283	0.997129	0.594041	1.71241	1.53617
Rv1593c_-_hypothetical_protein	-1.38536	-0.0140895	-0.211281	-0.285536	-0.120947	-0.121443
Rv1594_nadA_quinolinate_synthetase	-2.08883	0.360386	0.0662454	-0.356557	-0.353102	-0.253765
Rv1595_nadB_L-aspartate_oxidase	-1.81893	0.542909	0.245207	-0.0581721	0.094538	0.17041
Rv1596_nadC_nicotinate-nucleotide_pyrophosphorylase	-1.78317	-0.00765843	-0.200213	-0.275531	-0.436052	-0.184596
Rv1597_-_hypothetical_protein	-1.63824	-0.562152	-0.509054	-0.488942	-0.437734	-0.174083
Rv1598c_-_hypothetical_protein	0.183741	0.604577	0.754775	0.815565	0.537613	-0.171602
Rv1599_hisD_histidinol_dehydrogenase	0.593267	-0.245733	-0.0338829	0.206618	-0.0518212	-0.0305169
Rv1600_hisC1_histidinol-phosphate_aminotransferase	-0.18651	-0.672141	-0.494331	-0.200352	-0.108672	-0.0455471
Rv1601_hisB_imidazoleglycerol-phosphate_dehydratase	-0.28824	-0.954967	-0.450361	-0.315618	-0.255432	-0.170017
Rv1602_hisH_imidazole_glycerol_phosphate_synthase_subunit_HisH	-0.372416	1.37608	1.37455	1.04015	0.781565	0.441294
Rv1603_hisA_phosphoribosyl_isomerase_A	-0.564144	-0.170816	0.0904741	0.282137	0.520404	0.381013
Rv1604_impA_inositol-monophosphatase	-0.394641	0.183401	0.0807172	0.24176	0.495949	0.466513
Rv1605_hisF_imidazole_glycerol_phosphate_synthase_subunit_HisF	-0.678712	-1.34057	-1.09761	-0.746603	-0.468468	-0.0819801
Rv1606_hisI_phosphoribosyl-AMP_cyclohydrolase	-0.969173	-1.44135	-1.25777	-0.950025	-0.625738	-0.296007
Rv1607_chaA_ionic_transporter_integral_membrane_protein_chaA	-1.48494	-0.829427	-1.19759	-1.45511	-1.45294	-0.76334
Rv1608c_bcpB_peroxidoxin_BcpB	0.613889	-2.55961	-2.65386	-2.67307	-2.71752	-2.01664
Rv1609_trpE_anthranilate_synthase_component_I	-0.741015	1.10399	0.352223	0.891237	0.775043	1.32672
Rv1610_-_hypothetical_protein	-1.15374	-0.819843	-0.531712	-0.349832	-0.192114	-0.184054
Rv1611_trpC_indole-3-glycerol_phosphate_synthase	-1.8787	-0.253441	-0.43998	-0.411777	-0.572216	0.0549356
Rv1612_trpB_tryptophan_synthase_subunit_beta	-1.3898	2.56148	1.66183	0.512292	0.409732	0.613519
Rv1613_trpA_tryptophan_synthase_subunit_alpha	-1.49608	1.18359	1.11164	0.958692	0.748974	0.403656
Rv1614_lgt_prolipoprotein_diacylglyceryl_transferase	-1.33844	2.6252	1.98265	1.7114	1.52894	1.04495
Rv1615_-_hypothetical_protein	-0.0992861	-0.106921	-0.313427	-0.107768	0.170001	0.206492
Rv1616_-_hypothetical_protein	-0.43925	-0.168331	-0.378133	-0.197016	-0.0262267	0.230138
Rv1617_pykA_pyruvate_kinase	-0.490094	0.138894	-0.0801118	-0.140163	-0.148954	0.00329825
Rv1618_tesB1_acyl-CoA_thioesterase	-1.06029	-0.501368	-0.769926	-0.599573	-0.420798	-0.334036
Rv1619_-_hypothetical_protein	1.02369	1.89565	1.12304	1.0607	0.779373	0.241539
Rv1620c_cydC_cytochrome_assembly_ABC_transporter_ATP-binding_protein_CydC	-1.99955	-0.408887	-0.457553	-0.485585	-0.580245	-0.0202677
Rv1621c_cydD_cytochrome_assembly_ABC_transporter_ATP-binding_protein_CydD	-1.84109	1.12043	0.614557	0.328288	0.0141262	-0.102143
Rv1622c_cydB_integral_membrane_cytochrome_D_ubiquinol_oxidase_CydB	-1.47861	2.68581	1.49997	0.626326	0.380341	0.101931
Rv1623c_cydA_integral_membrane_cytochrome_D_ubiquinol_oxidase_CydA	-1.31609	1.32691	0.603511	0.0906507	-0.282998	-0.130547
Rv1624c_-_hypothetical_protein	-1.06941	-0.193934	-0.324586	-0.363203	-0.392944	-0.23392
Rv1625c_cya_adenylate_cyclase	0.216265	-0.98887	-1.00357	-0.829327	-0.762745	-0.506529
Rv1626_-_two-component_system_transcriptional_regulator	-1.13259	-0.799127	-0.834024	-0.72225	-0.671925	-0.590257
Rv1627c_-_lipid-transfer_protein	-0.230791	3.3603	2.13607	0.676495	-0.216604	-0.337815
Rv1628c_-_hypothetical_protein	1.00116	1.23666	0.88287	0.465844	0.122752	0.134784
Rv1629_polA_DNA_polymerase_I	-1.49761	2.84019	1.3935	0.0647055	-0.492988	-0.269777
Rv1630_rpsA_30S_ribosomal_protein_S1	-0.926696	2.1759	0.998842	0.198359	-0.129218	-0.0115798
Rv1631_coaE_dephospho-CoA_kinase/protein_folding_accessory_domain-containing_protein	-1.3938	0.719656	0.124104	-0.586554	-0.573421	-0.122176
Rv1632c_-_hypothetical_protein	-1.16197	2.40715	1.18507	0.617732	0.377699	0.590161
Rv1633_uvrB_excinuclease_ABC_subunit_B	0.0161242	-0.201368	0.305356	0.543914	0.597973	0.570568
Rv1634_-_drug_efflux_membrane_protein	-0.305182	0.338806	0.818093	1.1964	1.43978	1.01415
Rv1635c_-_transmembrane_protein	1.08963	-0.867387	-0.578267	-0.402763	-0.307728	-0.249224
Rv1636_TB15.3_hypothetical_protein	0.0957963	1.34134	2.02175	2.1967	2.07693	1.20158
Rv1637c_-_hypothetical_protein	0.0127718	1.11026	1.3406	1.11824	0.770801	0.456988
Rv1638_uvrA_excinuclease_ABC_subunit_A	0.180843	0.901172	1.12843	0.853907	0.640356	0.351731
Rv1638A_-_hypothetical_protein	2.3024	1.09021	1.19992	0.900352	0.679128	0.338015
Rv1639c_-_hypothetical_protein	2.86906	-0.772673	-1.16266	-0.910776	-0.71475	-0.434285
Rv1640c_lysS_lysyl-tRNA_synthetase	0.88634	0.100582	0.284771	0.505527	0.42075	0.19377
Rv1641_infC_translation_initiation_factor_IF-3	0.0576466	0.311278	-0.104424	0.140199	0.168782	0.0748691
Rv1642_rpmI_50S_ribosomal_protein_L35	-0.299859	0.0296589	0.131422	0.227153	0.146761	0.373999
Rv1643_rplT_50S_ribosomal_protein_L20	-0.831054	0.0267222	-0.0911757	-0.159551	-0.182782	-0.289426
Rv1644_tsnR_23S_rRNA_methyltransferase	-1.00765	-0.0106291	0.277209	0.46915	0.539154	0.417362
Rv1645c_-_hypothetical_protein	0.915191	1.23037	1.89871	2.55969	2.97122	2.53349
Rv1646_PE17_PE_family_protein	0.728887	0.235009	-0.00656374	0.293089	0.60251	0.409859
Rv1647_-_hypothetical_protein	0.859024	0.961171	0.86594	0.602058	0.692964	0.456429
Rv1648_-_transmembrane_protein	-0.108487	0.635522	0.727736	0.539911	0.46809	0.346565
Rv1649_pheS_phenylalanyl-tRNA_synthetase_subunit_alpha	-2.04267	0.48891	0.594291	0.459409	0.376962	0.236192
Rv1650_pheT_phenylalanyl-tRNA_synthetase_subunit_beta	-1.8523	0.886125	0.776107	0.518235	0.35498	0.297059
Rv1651c_PE_PGRS30_PE-PGRS_family_protein	1.18606	0.579532	0.626041	0.387428	0.20093	0.215838
Rv1652_argC_N-acetyl-gamma-glutamyl-phosphate_reductase	0.485656	0.830676	0.24946	-0.167053	-0.308652	-0.0672172
Rv1653_argJ_bifunctional_ornithine_acetyltransferase/N-acetylglutamate_synthase	0.345201	1.28891	0.393689	-0.25948	-0.434046	0.268252
Rv1654_argB_acetylglutamate_kinase	-0.12322	1.54003	1.16164	0.643665	0.437978	0.273207
Rv1655_argD_acetylornithine_aminotransferase	-0.414912	2.74722	1.73582	1.44335	1.48271	0.947558
Rv1656_argF_ornithine_carbamoyltransferase	-0.72237	1.51722	0.675535	0.890779	0.906202	0.810842
Rv1657_argR_arginine_repressor_ArgR	-1.42737	0.451846	0.661097	0.706687	0.558828	0.112899
Rv1658_argG_argininosuccinate_synthase	-0.986865	0.279944	-0.121182	-0.546797	-0.734812	-0.564907
Rv1659_argH_argininosuccinate_lyase	-0.883779	3.02667	2.24484	1.22151	2.78143	0.688989
Rv1660_pks10_chalcone_synthase	5.98279	2.67541	1.55508	1.0359	1.10643	0.819175
Rv1661_pks7_polyketide_synthase	3.53323	-2.10486	-0.264373	1.32613	1.25468	0.496909
Rv1662_pks8_polyketide_synthase	3.33934	-0.135723	0.396621	0.642639	0.720883	-0.0720315
Rv1663_pks17_polyketide_synthase	2.11706	1.44784	-0.0139524	0.295694	1.1035	0.779087
Rv1664_pks9_polyketide_synthase	0.553618	1.17894	0.404577	0.567429	1.39509	1.40411
Rv1665_pks11_chalcone_synthase	0.389399	2.16853	2.34323	1.78061	1.50679	1.33136
Rv1666c_cyp139_cytochrome_P450_139_CYP139	-0.911221	2.21878	2.17647	1.39801	1.28386	0.728573
Rv1667c_-_macrolide-transport_ATP-binding_protein_ABC_transporter	-0.829509	0.982424	0.8652	0.306356	0.284744	0.192134
Rv1668c_-_macrolide-transport_ATP-binding_protein_ABC_transporter	-0.387785	1.05556	1.39888	1.14252	0.897034	0.563471
Rv1669_-_hypothetical_protein	2.76067	0.293661	0.102353	0.445299	0.70177	0.0062239
Rv1670_-_hypothetical_protein	5.71868	-0.211481	-0.329099	-0.440919	-0.527173	-0.214204
Rv1671_-_hypothetical_protein	5.33801	0.210616	-0.600131	-0.493999	-0.214105	0.199035
Rv1672c_-_integral_membrane_transport_protein	-0.598127	3.71858	1.84088	1.36727	1.81196	1.29787
Rv1673c_-_hypothetical_protein	-0.00948233	0.469853	0.531005	0.461677	0.374032	0.0625624
Rv1674c_-_transcriptional_regulator	1.33137	-1.18118	-1.17931	-1.2338	-1.28039	-0.81345
Rv1675c_-_transcriptional_regulator	-0.307563	-1.49895	-1.41694	-1.50189	-1.49442	-0.976356
Rv1676_-_hypothetical_protein	0.0234292	0.488628	0.287619	0.00492868	-0.112852	0.0820803
Rv1677_dsbF_lipoprotein_DsbF	-0.123479	0.780295	1.20486	1.38216	1.08389	0.557438
Rv1678_-_hypothetical_protein	-0.595205	-0.318842	0.717993	0.88571	0.925125	0.368054
Rv1679_fadE16_acyl-CoA_dehydrogenase	-0.880622	-0.21382	0.219666	0.328644	0.375389	0.262671
Rv1680_-_hypothetical_protein	-0.943431	0.216813	0.847167	0.763355	0.590634	0.323928
Rv1681_moeX_molybdopterin_biosynthesis_protein_MoeX	-1.15709	0.0386617	0.542979	0.421582	0.183043	0.140797
Rv1682_-_coiled-coil_structural_protein	-0.574034	-0.188241	0.186856	0.14041	0.0452757	0.0695475
Rv1683_-_acyl-CoA_synthetase	-0.253514	-0.191953	0.0547019	0.0222601	-0.0779641	-0.136747
Rv1684_-_hypothetical_protein	-1.91795	-0.397419	-0.19337	-0.151838	-0.0805641	0.02198
Rv1685c_-_hypothetical_protein	-1.10188	-0.0582981	0.234232	0.288738	0.341751	0.142147
Rv1686c_-_integral_membrane_protein_ABC_transporter	0.42389	0.273842	0.320928	0.31285	0.370615	0.21263
Rv1687c_-_ABC_transporter_ATP-binding_protein	1.04305	0.132164	0.270456	0.213373	0.197519	0.148608
Rv1688_mpg_3-methyladenine_DNA_glycosylase	1.5195	1.07424	0.672838	0.314023	0.106654	0.122765
Rv1689_tyrS_tyrosyl-tRNA_synthetase	-1.20426	-0.0630776	-0.302693	-0.427019	-0.380508	-0.253433
Rv1690_lprJ_lipoprotein_LprJ	2.18546	0.0263678	-0.357583	-0.285359	-0.262445	0.018187
Rv1691_-_hypothetical_protein	1.7522	1.71555	3.06458	3.46173	2.56928	1.7297
Rv1692_-_phosphatase	-0.364747	1.55169	1.50261	1.07038	0.783894	0.519584
Rv1693_-_hypothetical_protein	-0.212892	-0.443851	-0.553959	-0.352185	-0.175854	-0.182445
Rv1694_tlyA_cytotoxin/hemolysin_TlyA	-0.833345	1.80194	1.57643	1.11409	0.768766	0.567085
Rv1695_ppnK_inorganic_polyphosphate/ATP-NAD_kinase	-0.821366	-0.704022	-0.624899	-0.710454	-0.732959	-0.255782
Rv1696_recN_DNA_repair_protein_recN_(recombination_protein_N)	-1.24674	-0.843858	-0.628257	-0.575427	-0.467166	-0.308365
Rv1697_-_hypothetical_protein	-1.82107	-0.714037	-0.442041	-0.35114	-0.277468	-0.0565178
Rv1698_-_hypothetical_protein	-1.65641	1.24212	0.769912	0.237109	0.107658	0.0781458
Rv1699_pyrG_CTP_synthetase	-1.0449	1.57452	1.12208	0.657076	0.223855	0.233096
Rv1700_-_hypothetical_protein	-0.747387	0.646776	0.68041	0.490903	0.156858	0.189998
Rv1701_xerD_site-specific_tyrosine_recombinase_XerD	-1.52102	0.00526938	0.102102	-0.00556828	-0.253447	-0.031497
Rv1702c_-_hypothetical_protein	-0.30168	0.0485	0.0969004	-0.08802	-0.231225	-0.0395041
Rv1703c_-_catechol-o-methyltransferase	-0.594216	-0.0121978	0.00511616	-0.148142	-0.253521	-0.109606
Rv1704c_cycA_D-serine/alanine/glycine_transporter_protein_CycA	-0.920557	-0.644561	-0.519138	-0.571143	-0.585225	-0.21379
Rv1705c_PPE22_PPE_family_protein	0.436909	-0.455765	-0.407819	-0.570872	-0.606099	-0.193242
Rv1706A_-_hypothetical_protein	-2.44441	-0.691053	-0.786247	-1.04088	-1.09913	-0.34388
Rv1706c_PPE23_PPE_family_protein	0.890943	1.97754	0.518074	0.381347	0.423177	0.0737361
Rv1707_-_transmembrane_protein	0.694046	0.268901	-0.144017	0.0645987	-0.0177823	-0.0913399
Rv1708_-_initiation_inhibitor_protein	-1.5126	-0.256239	-0.519756	-0.285861	-0.357783	-0.203779
Rv1709_-_hypothetical_protein	-1.54773	-0.237175	-0.482397	-0.428072	-0.471061	-0.25301
Rv1710_-_hypothetical_protein	-0.861318	-0.214821	-0.428767	-0.409283	-0.372768	-0.0851935
Rv1711_-_hypothetical_protein	-1.16159	0.00548715	-0.278937	-0.272703	-0.384521	-0.0810584
Rv1712_cmk_cytidylate_kinase	-1.18644	0.27986	-0.10725	-0.0627297	0.0737569	0.141807
Rv1713_engA_GTP-binding_protein_EngA	-1.19191	0.238452	0.373894	0.168584	0.00610415	0.0740408
Rv1714_-_oxidoreductase	-0.992149	0.216637	0.260209	0.120718	0.071043	0.171981
Rv1715_fadB3_3-hydroxybutyryl-CoA_dehydrogenase	-1.01155	0.0917424	-0.0242695	0.215683	0.300597	0.147721
Rv1716_-_hypothetical_protein	-1.10325	-1.02299	-0.974537	-0.73271	-0.597677	-0.145466
Rv1717_-_hypothetical_protein	-1.23356	-0.845758	-0.817876	-0.508372	-0.420943	0.0559258
Rv1718_-_hypothetical_protein	-0.800731	0.230793	0.232102	0.0829589	0.108975	0.180917
Rv1719_-_transcriptional_regulator	-0.620812	-0.976575	-0.740117	-0.150127	0.0836337	0.121966
Rv1720c_-_hypothetical_protein	-0.606358	1.51372	1.1495	0.778084	0.579944	0.253662
Rv1721c_-_hypothetical_protein	0.512418	1.40035	1.10878	0.790345	0.604183	0.415791
Rv1722_-_biotin_carboxylase-like_protein	0.501843	0.384953	0.703013	0.772495	0.642775	0.489745
Rv1723_-_hydrolase	-0.485239	0.92682	1.40898	1.35187	1.14249	0.556851
Rv1724c_-_hypothetical_protein	1.24498	-0.0454296	0.0207813	0.116888	0.277705	0.0900699
Rv1725c_-_hypothetical_protein	2.92984	-0.135154	-0.284306	-0.12161	-0.189775	-0.330095
Rv1726_-_oxidoreductase	1.8625	-0.291051	0.0274111	0.552317	0.69491	0.226454
Rv1727_-_hypothetical_protein	4.31793	4.39131	1.50943	0.653874	0.510472	0.260685
Rv1728c_-_hypothetical_protein	-1.35435	-1.06436	-1.01832	-0.653307	-0.432698	0.0104394
Rv1729c_-_hypothetical_protein	0.0400901	0.121382	-0.084634	-0.00160848	0.0224065	0.082332
Rv1730c_-_penicillin-binding_protein	-0.695416	-0.936665	-1.08491	-1.13737	-1.05223	-0.178157
Rv1731_gabD2_succinate-semialdehyde_dehydrogenase	-0.541976	-0.584097	-0.553136	-0.731241	-0.670153	-0.286926
Rv1732c_-_hypothetical_protein	0.68943	-0.216909	-0.308953	-0.293321	-0.1232	-0.0569083
Rv1733c_-_transmembrane_protein	0.593872	-0.429771	-0.395703	-0.25556	-0.118484	0.0425193
Rv1734c_-_hypothetical_protein	-2.7676	1.97317	1.63872	1.60673	1.55935	1.40809
Rv1735c_-_hypothetical_protein	-1.9653	0.283891	0.448901	0.751823	0.81254	0.457644
Rv1736c_narX_nitrate_reductase_NarX	0.28577	1.59424	0.855846	0.798286	0.71977	0.387285
Rv1737c_narK2_nitrate/nitrite_transporter_NarK2	-0.121736	-0.505016	-0.627079	-0.501862	-0.485482	-0.50568
Rv1738_-_hypothetical_protein	-0.134775	-0.0232339	0.37453	0.702588	0.751792	0.361379
Rv1739c_-_sulfate_ABC_transporter_transmembrane_protein	1.40292	0.390885	0.332659	0.544183	0.553546	0.424817
Rv1740_-_hypothetical_protein	1.59623	0.0792468	0.277475	0.440273	0.405295	0.167619
Rv1741_-_hypothetical_protein	1.03833	-0.456539	-0.583123	-0.562763	-0.597172	-0.196944
Rv1742_-_hypothetical_protein	-0.82747	-1.42503	-1.48473	-1.39488	-1.28559	-0.553629
Rv1743_pknE_Ser/Thr_protein_kinase_E	-0.88752	-1.55688	-1.60646	-1.46463	-1.35546	-0.717368
Rv1744c_-_hypothetical_protein	-2.24045	-1.6144	-1.68519	-1.64318	-1.55911	-0.842179
Rv1745c_idi_isopentenyl-diphosphate_delta-isomerase	-0.145236	-1.75807	-1.80638	-1.76343	-1.71338	-0.71862
Rv1746_pknF_anchored-membrane_serine/threonine-protein_kinase_PknF	-1.74285	-2.1295	-1.78253	0.0755841	0.848501	0.399538
Rv1747_-_ABC_transporter_ATP-binding_protein	-1.38838	-2.01345	-1.65036	-0.00887242	0.65806	0.259646
Rv1748_-_hypothetical_protein	1.64003	-0.665922	-0.146173	0.21246	0.303188	0.109609
Rv1749c_-_hypothetical_protein	-0.390515	1.10102	0.72338	0.820345	1.1256	0.146196
Rv1750c_fadD1_acyl-CoA_synthetase	0.0208515	0.395431	0.149694	0.340632	0.477355	0.521871
Rv1751_-_hypothetical_protein	-1.40394	1.23702	1.22109	1.18627	1.15626	0.574578
Rv1752_-_hypothetical_protein	-1.68605	0.879623	0.842851	0.930041	1.05919	0.475158
Rv1753c_PPE24_PPE_family_protein	-1.27138	-0.453671	-0.67093	-0.572328	-0.504552	-0.236226
Rv1754c_-_hypothetical_protein	-2.73282	-0.558143	-0.758627	-0.684379	-0.695483	-0.389337
Rv1755c_plcD_phospholipase_C_4_PLCD	-1.69188	-0.539423	-0.985222	-0.969676	-1.01601	-0.490059
Rv1756c_-_transposase	1.24973	1.67438	1.05872	0.44405	0.221859	0.221731
Rv1757c_-_transposase	-1.2098	1.59653	1.21376	1.05984	0.902985	0.326102
Rv1758_cut1_cutinase	-3.78275	-0.19904	-0.155306	-0.245403	-0.0659894	0.142409
Rv1759c_wag22_PE-PGRS_family_protein	0.727349	-0.159211	-0.0855878	-0.0997898	0.156673	0.395418
Rv1760_-_hypothetical_protein	4.12867	-0.117238	0.512519	1.09991	1.28847	0.799831
Rv1761c_-_hypothetical_protein	-0.972074	0.12416	0.196482	0.166599	0.146754	0.167684
Rv1762c_-_hypothetical_protein	0.738441	-0.137829	-0.396408	-0.256826	-0.148746	-0.0129613
Rv1763_-_transposase	-0.950212	-0.211502	-0.0112549	0.177575	0.136948	0.0459024
Rv1764_-_transposase	-0.151171	-0.804901	-0.734007	-0.427052	-0.226151	-0.223403
Rv1765A_-_transposase	3.81428	2.08038	1.36817	1.19468	1.10232	0.771871
Rv1765c_-_hypothetical_protein	-0.0520907	0.265654	0.0208644	-0.018805	0.102893	0.114466
Rv1766_-_hypothetical_protein	0.548944	-0.840837	-0.551111	-0.46741	-0.42196	-0.141934
Rv1767_-_hypothetical_protein	2.35658	-0.346545	-0.587574	-0.847573	-0.776441	-0.626459
Rv1768_PE_PGRS31_PE-PGRS_family_protein	1.28607	0.0273548	-0.760779	-0.35252	-0.242405	-0.288845
Rv1769_-_hypothetical_protein	-0.349015	0.626404	0.135439	-0.208413	-0.430265	-0.0537935
Rv1770_-_hypothetical_protein	-1.08777	0.55088	0.140582	-0.0980577	-0.281737	0.109741
Rv1771_-_oxidoreductase	-1.16398	3.751	2.94789	1.94574	1.30423	0.750957
Rv1772_-_hypothetical_protein	3.30007	0.256134	0.128665	0.227581	0.220634	0.540443
Rv1773c_-_transcriptional_regulator	-1.03762	4.0167	3.13927	2.20364	1.65851	0.889926
Rv1774_-_oxidoreductase	-0.325441	4.07324	3.61091	3.06881	2.60694	1.78921
Rv1775_-_hypothetical_protein	-0.621774	0.219598	-0.0976652	-0.383337	-0.352665	-0.0655334
Rv1776c_-_transcriptional_regulator	-0.0337304	0.697802	0.530213	0.307917	0.359929	0.318623
Rv1777_cyp144_cytochrome_p450_144_CYP144	0.341318	0.0902505	0.334145	0.435493	0.359288	0.0939429
Rv1778c_-_hypothetical_protein	-0.829409	0.32555	0.360157	0.841208	0.816369	0.673315
Rv1779c_-_hypothetical_protein	0.103602	-0.729878	0.0354324	0.485169	0.724277	0.33188
Rv1780_-_hypothetical_protein	-1.85327	0.721175	0.668364	0.443938	0.410192	0.244859
Rv1781c_malQ_4-alpha-glucanotransferase	2.68808	-0.214092	0.0145893	-0.093436	-0.0580367	-0.176109
Rv1782_-_hypothetical_protein	1.40791	0.120866	0.0084153	-0.0357073	-0.0256254	-0.127559
Rv1783_-_hypothetical_protein	1.47576	0.254701	-0.198844	-0.136336	-0.0869756	0.0157752
Rv1784_-_hypothetical_protein	1.30495	-0.304464	-0.475879	-0.388324	-0.32136	-0.215257
Rv1785c_cyp143_cytochrome_P450_143	0.226491	-1.41226	-1.16229	-0.882981	-0.704862	-0.511002
Rv1786_-_ferredoxin	0.12351	0.0834115	0.124082	0.425768	0.490765	0.273226
Rv1787_PPE25_PPE_family_protein	-0.915411	0.904025	0.344744	0.532502	0.501439	0.439625
Rv1788_PE18_PE_family_protein	0.00335456	1.28257	1.1524	1.10899	1.04431	0.917474
Rv1789_PPE26_PPE_family_protein	0.209497	-0.367056	-0.371509	-0.138444	0.00432927	0.0476565
Rv1790_PPE27_PPE_family_protein	0.251665	-1.00297	-0.481821	-0.348407	-0.150845	-0.0866605
Rv1791_PE19_PE_family_protein	3.2125	0.737242	0.450247	0.104995	-0.15991	0.107214
Rv1793_esxN_ESAT-6_like_protein_ESXN	3.27696	1.4727	1.55422	1.0049	0.386689	0.407562
Rv1794_-_hypothetical_protein	1.15685	-0.484546	-0.327048	-0.392488	-0.328151	-0.0120629
Rv1795_-_hypothetical_protein	1.41085	-0.583737	-0.905349	-0.283911	0.0964015	-0.0972051
Rv1796_mycP5_serine_protease	2.20983	-0.694477	-0.85384	-1.04901	-1.09797	-0.470574
Rv1797_-_hypothetical_protein	0.8896	0.421815	0.131238	-0.0163782	-0.105965	-0.0733659
Rv1798_-_hypothetical_protein	-0.0408518	0.217513	0.177937	0.0638978	0.126179	0.00753315
Rv1799_lppT_lipoprotein_LppT	0.606634	0.83834	0.523322	0.467674	0.486938	0.629744
Rv1800_PPE28_PPE_family_protein	0.578597	0.862011	0.685865	0.64048	0.718214	0.682537
Rv1801_PPE29_PPE_family_protein	2.48868	-1.8552	-1.65756	-1.43092	-1.17882	-0.615376
Rv1802_PPE30_PPE_family_protein	1.43424	-0.0742084	-0.526585	-0.515339	-0.219256	-0.545901
Rv1803c_PE_PGRS32_PE-PGRS_family_protein	0.80823	0.271589	-0.267878	-0.332048	-0.399771	-0.61994
Rv1804c_-_hypothetical_protein	0.908001	0.0499584	-0.866025	-0.321975	-0.317706	-0.101491
Rv1805c_-_hypothetical_protein	-0.52467	0.581303	0.274265	0.41294	0.439412	0.271899
Rv1806_PE20_PE_family_protein	3.24544	-0.0769891	-0.887105	-0.660957	-0.359342	-0.592906
Rv1807_PPE31_PPE_family_protein	3.96816	0.571029	0.234144	0.0661765	0.0259243	0.0478575
Rv1808_PPE32_PPE_family_protein	4.07269	1.02346	0.709796	0.448112	0.0291925	0.22201
[truncated: 2,164 more rows]

## Sheet: Suppl. Table 4
Supplemet Table 4: Lipid representatives for metabolomic hits omamC+ (Fig. 3C)
Metabolite	HMDB (Representative ID)	Representative	Class	Adduct	m/z	no of C-atoms	no of C=C	log2 (FC)	p-value
CE C18:1	HMDB0000918	1-Oleoyl-cholesterol	CE	[M+Na]+	673.591	18	1	-0.426878	0.0222544
Ceramide (d18:1) C21:2	n/a		CE	[M+Na]+	717.654	21	2	-0.827323	0.0466723
DAG C30:0	HMDB0007011	1-Myristoyl-2-palmitoyl-sn-glycerol	DAG	[M+Na]+	563.466	30	0	-0.569298	0.0312939
DAG C30:1	HMDB0007012	1-Myristoyl-2-palmitoleoyl-sn-glycerol	DAG	[M+Na]+	561.45	30	1	-1.00691	0.0335765
DAG C32:0	HMDB0007013	1-Myristoyl-2-stearoyl-sn-glycerol	DAG	[M+Na]+	591.497	32	0	0.455007	0.019647
DAG C32:1	HMDB0007015	1-Tetradecanoyl-2-(9Z)-octadecenoyl-sn-glycerol	DAG	[M+Na]+	589.482	32	1	-0.835428	0.027427
DAG C32:2	HMDB0056136	(2S)-2-Hydroxy-3-[(5Z)-tetradec-5-enoyloxy]propyl (11Z)-octadec-11-enoic acid	DAG	[M+Na]+	587.466	32	2	-2.97259	0.00446003
DAG C33:0	HMDB0007071	1-Pentadecanoyl-2-stearoyl-sn-glycerol	DAG	[M+Na]+	605.513	33	0	0.205964	0.0263748
DAG C34:0	HMDB0007020	1-Myristoyl-2-arachidonyl-sn-glycerol	DAG	[M+Na]+	619.529	34	0	0.929699	0.0174162
DAG C36:3	HMDB0007219	1-(9Z-Octadecenoyl)-2-(9Z,12Z-octadecadienoyl)-sn-glycerol	DAG	[M+Na]+	641.513	36	3	-1.16775	0.00691849
DAG C37:0	HMDB0007086	1-Pentadecanoyl-2-behenoyl-sn-glycerol	DAG	[M+Na]+	661.576	37	0	0.70691	0.00239468
DAG C37:1	HMDB0007087	1-Pentadecanoyl-2-erucoyl-sn-glycerol	DAG	[M+Na]+	659.56	37	1	0.0575793	0.00810114
DAG C37:2	HMDB0007088	1-Pentadecanoyl-2-docosadienoyl-sn-glycerol	DAG	[M+Na]+	657.544	37	2	-1.27476	0.0147634
DAG C38:0	HMDB0007035	1-tetradecanoyl-2-tetracosanoyl-sn-glycerol	DAG	[M+Na]+	675.592	38	0	0.995225	0.0102853
DAG C38:2	HMDB0007065	1-Myristoleoyl-2-nervonoyl-sn-glycerol	DAG	[M+Na]+	671.56	38	2	-0.973014	0.00712633
DAG C40:0	HMDB0007122	1-hexadecanoyl-2-tetracosanoyl-sn-glycerol	DAG	[M+Na]+	703.623	40	0	1.34276	0.00968078
LPE C18:0	HMDB0011129	2-Stearoyl-sn-glycero-3-phosphoethanolamine	LPE	[M+H]+	482.325	18	0	-1.20598	0.0424779
LPE C19:0	n/a		CE	[M+Na]+	717.654	19	0	-1.25613	0.0327554
PE C32:0	HMDB0008826	1-myristoyl-2-stearoyl-sn-glycero-3-phosphoethanolamine	PE	[M+H]+	690.509	32	0	0.971723	0.0151577
PE C34:0	HMDB0009217	1-arachidonyl-2-myristoyl-sn-glycero-3-phosphoethanolamine	PE	[M+H]+	720.556	34	0	1.06399	0.0236701
PE C34:0	HMDB0009217	1-arachidonyl-2-myristoyl-sn-glycero-3-phosphoethanolamine	PE	[M+H]+	720.556	34	0	0.944796	0.0325655
PE C35:0	HMDB0009219	1-arachidonyl-2-pentadecanoyl-sn-glycero-3-phosphoethanolamine	PE	[M+H]+	734.571	35	0	0.477387	0.0132232
PE C36:0	HMDB0009481	1-behenoyl-2-myristoyl-sn-glycero-3-phosphoethanolamine	PE	[M+H]+	748.587	36	0	0.853488	0.0164408
PE C37:0	HMDB0008907	1-pentadecanoyl-2-behenoyl-sn-glycero-3-phosphoethanolamine	PE	[M+H]+	762.603	37	0	1.04764	0.0120975
PE C38:2	HMDB0008882	1-myristoleoyl-2-nervonoyl-sn-glycero-3-phosphoethanolamine	PE	[M+H]+	772.587	38	2	-1.19866	0.0466245
PE C40:0	HMDB0008947	1-palmitoyl-2-lignoceroyl-sn-glycero-3-phosphoethanolamine	PE	[M+H]+	804.651	40	0	0.712747	0.00164424
PE C41:7	n/a		CE	[M+Na]+	717.654	41	7	0.699177	0.0110775
TAG C42:1	HMDB0042771	1-Myristoyl-2-a-linolenoyl-3-docosadienoyl-glycerol	TAG	[M+NH4]+	738.663	42	1	-1.01692	0.014676
TAG C42:2	HMDB0047885	1-myristoleoyl-2-myristoleoyl-3-myristoleoyl-glycerol	TAG	[M+NH4]+	736.647	42	2	-1.9354	0.0105347
TAG C44:1	HMDB0042301	1-myristoyl-2-palmitoleoyl-3-myristoyl-glycerol	TAG	[M+NH4]+	766.694	44	1	-0.69227	0.04202
TAG C44:2	HMDB0047770	1-myristoleoyl-2-palmitoyl-3-myristoleoyl-glycerol	TAG	[M+NH4]+	764.678	44	2	-1.25041	0.0105567
TAG C44:3	HMDB0047908	1-myristoleoyl-2-palmitoleoyl-3-myristoleoyl-glycerol	TAG	[M+NH4]+	762.663	44	3	-2.89661	0.0111263
TAG C46:1	HMDB0042331	1-myristoyl-2-vaccenoyl-3-myristoyl-glycerol	TAG	[M+NH4]+	794.725	46	1	-0.597156	0.0191775
TAG C46:2	HMDB0047793	1-myristoleoyl-2-stearoyl-3-myristoleoyl-glycerol	TAG	[M+NH4]+	792.71	46	2	-0.870109	0.0138949
TAG C46:3	HMDB0047954	1-myristoleoyl-2-oleoyl-3-myristoleoyl-glycerol	TAG	[M+NH4]+	790.694	46	3	-1.38277	0.00808997
TAG C46:4	HMDB0042781	1-Myristoyl-2-stearidonoyl-3-myristoyl-glycerol	TAG	[M+NH4]+	788.678	46	4	-2.59233	0.0126606
TAG C47:2	HMDB0048435	1-palmitoleoyl-2-pentadecanoyl-3-palmitoleoyl-glycerol	TAG	[M+NH4]+	806.725	47	2	-0.348461	0.00128186
TAG C48:1	HMDB0042391	1-myristoyl-2-eicosenoyl-3-myristoyl-glycerol	TAG	[M+NH4]+	822.756	48	1	-0.489534	0.0249119
TAG C48:2	HMDB0047816	1-myristoleoyl-2-arachidonyl-3-myristoleoyl-glycerol	TAG	[M+NH4]+	820.741	48	2	-0.928787	0.00827473
TAG C48:3	HMDB0005432	Palmitoleoyl triglyceride	TAG	[M+NH4]+	818.726	48	3	-1.02321	0.00617441
TAG C48:4	HMDB0043656	1-pentadecanoyl-2-stearidonoyl-3-pentadecanoyl-glycerol	TAG	[M+NH4]+	816.71	48	4	-1.42696	0.00900917
TAG C49:2	n/a		CE	[M+Na]+	717.654	49	2	-0.420449	0.0413264
TAG C50:1	HMDB0043279	1-Pentadecanoyl-2-eicosenoyl-3-pentadecanoyl-glycerol	TAG	[M+NH4]+	850.788	50	1	-0.508642	0.00686179
TAG C50:2	HMDB0048479	1-palmitoleoyl-2-stearoyl-3-palmitoleoyl-glycerol	TAG	[M+NH4]+	848.772	50	2	-0.86757	0.0101228
TAG C50:3	HMDB0049841	1-oleoyl-2-myristoleoyl-3-oleoyl-glycerol	TAG	[M+NH4]+	846.757	50	3	-1.1319	0.0103996
TAG C50:4	HMDB0044501	1-palmitoyl-2-stearidonoyl-3-palmitoyl-glycerol	TAG	[M+NH4]+	844.741	50	4	-1.21059	0.0134103
TAG C50:5	HMDB0048919	1-palmitoleoyl-2-a-linolenoyl-3-palmitoleoyl-glycerol	TAG	[M+NH4]+	842.725	50	5	-1.65871	0.00797496
TAG C51:0	HMDB0044695	1-stearoyl-2-pentadecanoyl-3-stearoyl-glycerol	TAG	[M+NH4]+	866.819	51	0	0.793363	0.00256387
TAG C51:1	n/a		CE	[M+Na]+	717.654	51	1	-0.321928	0.0489124
TAG C51:2	HMDB0049093	1-vaccenoyl-2-pentadecanoyl-3-vaccenoyl-glycerol	TAG	[M+NH4]+	862.788	51	2	-0.556853	0.00852469
TAG C51:3	n/a		CE	[M+Na]+	717.654	51	3	-0.83077	0.0133033
TAG C51:4	n/a		CE	[M+Na]+	717.654	51	4	-1.56037	0.0288472
TAG C52:1	HMDB0043337	1-pentadecanoyl-2-erucoyl-3-pentadecanoyl-glycerol	TAG	[M+NH4]+	878.819	52	1	0.198554	0.0299399
TAG C52:2	HMDB0049741	1,3-Di-(9Z)-octadecenoyl-2-hexadecanoylglycerol	TAG	[M+NH4]+	876.804	52	2	-0.789114	0.0166824
TAG C52:3	HMDB0049861	1-oleoyl-2-palmitoleoyl-3-oleoyl-glycerol	TAG	[M+NH4]+	874.788	52	3	-0.938671	0.0178937
TAG C52:4	HMDB0044361	1-palmitoyl-2-arachidonoyl-3-palmitoyl-glycerol	TAG	[M+NH4]+	872.772	52	4	-1.11701	0.0147962
TAG C52:5	HMDB0048677	1-palmitoleoyl-2-meadoyl-3-palmitoleoyl-glycerol	TAG	[M+NH4]+	870.756	52	5	-0.915464	0.0323334
TAG C52:6	HMDB0048831	1-palmitoleoyl-2-arachidonoyl-3-palmitoleoyl-glycerol	TAG	[M+NH4]+	868.741	52	6	-3.01766	0.0251617
TAG C53:3	n/a		CE	[M+Na]+	717.654	53	3	-0.643366	0.0054009
TAG C53:4	n/a		CE	[M+Na]+	717.654	53	4	-1.27463	0.00690516
TAG C53:5	n/a		CE	[M+Na]+	717.654	53	5	1.25329	0.00609661
TAG C54:3	HMDB0045100	1-stearoyl-2-g-linolenoyl-3-stearoyl-glycerol	TAG	[M+NH4]+	902.819	54	3	-0.909798	0.00970056
TAG C54:4	HMDB0045316	1-stearoyl-2-stearidonoyl-3-stearoyl-glycerol	TAG	[M+NH4]+	900.804	54	4	-0.998047	0.018574
TAG C54:5	HMDB0050161	1-oleoyl-2-a-linolenoyl-3-oleoyl-glycerol	TAG	[M+NH4]+	898.788	54	5	-0.817135	0.0161946
TAG C54:7	HMDB0049007	1-palmitoleoyl-2-docosapentaenoyl-3-palmitoleoyl-glycerol	TAG	[M+NH4]+	894.755	54	7	1.03331	0.048849
TAG C55:5	n/a		CE	[M+Na]+	717.654	55	5	1.84119	0.00609105
TAG C55:6	n/a		CE	[M+Na]+	717.654	55	6	1.60171	0.00687071
TAG C56:0	n/a		CE	[M+Na]+	717.654	56	0	0.946378	0.0463689
TAG C56:1	n/a		CE	[M+Na]+	717.654	56	1	0.797191	0.0155491
TAG C56:5	n/a		CE	[M+Na]+	717.654	56	5	1.63339	0.00548682
TAG C58:1	HMDB0045562	1-Arachidonyl-2-stearoyl-3-eicosenoyl-glycerol	TAG	[M+NH4]+	962.913	58	1	0.867537	0.0266461

## Sheet: Suppl. Table 5
Supplemet Table 5: Lipid representatives for metabolomic hits DomamC (Fig. 3C)
Metabolite	HMDB (Representative ID)	Representative	Class	Adduct	m/z	no of C-atoms	no of C=C	log2 (FC)	p-value
CE C16:0	HMDB0000885	Cholesterol palmitate	CE	[M+Na]+	647.575	16	0	-3.18996	0.0130033
CE C18:2	HMDB0000610	Cholesteryl linoleate	CE	[M+Na]+	671.575	18	2	6.22558	0.0267859
DAG C34:0	HMDB0007020	1-myristoyl-2-arachidonyl-sn-glycerol	DAG	[M+Na]+	619.529	34	0	1.94945	0.0425848
DAG C37:2	HMDB0007088	1-pentadecanoyl-2-docosadienoyl-sn-glycerol	DAG	[M+Na]+	657.544	37	2	-1.65421	0.0242441
LPE C18:0	HMDB0011129	2-stearoyl-sn-glycero-3-phosphoethanolamine	LPE	[M+H]+	482.325	18	0	-1.25336	0.0177318
LPE C19:0	n/a	1-Hydroxy-2-palmitoleoyl-sn-glycero-3-phosphoethanolamine	LPE	[M+H]+	496.341	19	0	-0.946751	0.0178354
PC C36:1	HMDB0008038	1-steroyl-2-oleoylphosphatidylcholine	PC	[M+H]+	788.618	36	1	0.950903	0.0209758
PE C30:0	HMDB0008824	1-myristoyl-2-palmitoyl-sn-glycero-3-phosphoethanolamine	PE	[M+H]+	664.493	30	0	1.10378	0.0411783
PE C31:0	HMDB0008890	1-pentadecanoyl-2-hexadecanoyl-sn-glycero-3-phosphoethanolamine	PE	[M+H]+	678.509	31	0	1.00905	0.0435094
PE C32:0	HMDB0008826	1-myristoyl-2-stearoyl-sn-glycero-3-phosphoethanolamine	PE	[M+H]+	692.524	32	0	0.84182	0.0334213
PE C34:0	HMDB0009217	1-eicosanoyl-2-tetradecanoyl-sn-glycero-3-phosphoethanolamine	PE	[M+H]+	720.556	34	0	0.87194	0.02547
PE C34:0	HMDB0009217	1-eicosanoyl-2-tetradecanoyl-sn-glycero-3-phosphoethanolamine	PE	[M+Na]+	720.556	34	0	0.947964	0.024049
PE C36:0	HMDB0009481	1-docosanoyl-2-tetradecanoyl-sn-glycero-3-phosphoethanolamine	PE	[M+H]+	748.587	36	0	0.867133	0.0271431
PE C38:6	HMDB0009583	1-adrenoyl-2-palmitoyl-sn-glycero-3-phosphoethanolamine	PE	[M+H]+	764.526	38	6	2.0715	0.0372957
PE C38:0	HMDB0009712	1-lignoceroyl-2-myristoyl-sn-glycero-3-phosphoethanolamine	PE	[M+H]+	776.619	38	0	0.755132	0.0380571
PE C39:0	HMDB0008914	1-pentadecanoyl-2-tetracosanoyl-sn-glycero-3-phosphoethanolamine	PE	[M+H]+	790.634	39	0	0.387861	0.0227764
PE C40:0	HMDB0008947	1-palmitoyl-2-lignoceroyl-sn-glycero-3-phosphoethanolamine	PE	[M+H]+	804.651	40	0	0.80476	0.0380734
PE C42:1	HMDB0009750	1-nervonoyl-2-stearoyl-sn-glycero-3-phosphoethanolamine	PE	[M+H]+	830.666	42	1	1.5685	0.0346471
SM C20:3	n/a		SM	[M+H]+	753.594	20	3	1.05861	0.0480586
TAG C46:3	HMDB0047954	1-myristoleoyl-2-oleoyl-3-myristoleoyl-glycerol	TAG	[M+NH4]+	790.694	46	3	3.31305	0.0462518
TAG C49:3	n/a		TAG	[M+NH4]+	832.741	49	3	4.30445	0.0322015
TAG C51:0	HMDB0044695	1-octadecanoyl-2-pentadecanoyl-3-octadecanoyl-glycero	TAG	[M+NH4]+	866.819	51	0	2.49126	0.0105022
TAG C52:1	HMDB0043337	1-pentadecanoyl-2-erucoyl-3-pentadecanoyl-glycerol	TAG	[M+NH4]+	878.819	52	1	1.46895	9.14413e-05
TAG C53:1	n/a		TAG	[M+NH4]+	892.835	53	1	2.35989	0.0118258
TAG C54:2	HMDB0050300	1-eicosenoyl-2-myristoyl-3-eicosenoyl-glycerol	TAG	[M+NH4]+	904.835	54	2	2.78799	0.0149598
TAG C54:1	HMDB0044193	1-palmitoyl-2-erucoyl-3-palmitoyl-glycerol	TAG	[M+NH4]+	906.851	54	1	0.965402	0.0314144
TAG C55:2	n/a		TAG	[M+NH4]+	918.851	55	2	1.97103	0.0426043
TAG C55:1	n/a		TAG	[M+NH4]+	920.866	55	1	1.20131	0.0137795
TAG C56:3	n/a		TAG	[M+NH4]+	930.851	56	3	1.55745	0.0241687
TAG C56:2	n/a		TAG	[M+NH4]+	932.866	56	2	1.47765	0.00979976
TAG C56:1	n/a		TAG	[M+NH4]+	934.882	56	1	0.721987	0.00619019
TAG C58:4	HMDB0049492	1-vaccenoyl-2-docosadienoyl-3-vaccenoyl-glycerol	TAG	[M+NH4]+	956.867	58	4	2.06247	0.0314476
TAG C58:2	HMDB0051408	1-erucoyl-2-myristoyl-3-erucoyl-glycerol	TAG	[M+NH4]+	960.898	58	2	1.4871	0.028568
TAG C58:1	HMDB0045562	1-Arachidonyl-2-stearoyl-3-eicosenoyl-glycerol	TAG	[M+NH4]+	962.913	58	1	0.636841	0.0148699

## Sheet: Suppl. Table 6
Supplement Table 6: RNAtag-seq results for omamC+ compared to reference strains after 3 weeks of carbon-starvation (Fig. 4A) - relevant genes
Gene	Function	DESeq2 omamC+ / strain x										Tn-seq
		wt	padj	rv0246+	padj	rv1374c+	padj	rv2633c+	padj	rv2710+	padj
Rv0188	CDS:Rv0188:-:transmembrane_protein:cds193:+:431:NC_000962.3	3.56049	4.24507e-41	1.73276	9.67571e-09	2.19766	1.25502e-10	1.67456	1.46083e-07	1.51614	1.72871e-05	0.284
rv0179c	CDS:Rv0179c:lprO:lipoprotein_LprO:cds183:-:1109:NC_000962.3	1.24138	4.37301e-05	1.7048	5.00057e-06	1.56782	0.000526483	1.44058	0.000521631	1.16431	0.00816907	-0.925
Rv0516c	CDS:Rv0516c:-:anti-anti-sigma_factor:cds524:-:476:NC_000962.3	3.19293	8.56681e-24	1.8581	1.19138e-06	1.72465	0.000185791	1.23428	0.00416426	1.24126	0.00610737	-1.001
Rv0661c	CDS:Rv0661c:vapC7:ribonuclease_VapC7:cds667:-:437:NC_000962.3	-2.27162	0.000243962	-1.52676	0.100431	-2.06412	0.0294223	-1.33469	0.209761	-2.21014	0.0102804	-2.854
Rv0776c	CDS:Rv0776c:-:hypothetical_protein:cds783:-:779:NC_000962.3	-2.99124	5.15667e-08	-2.47771	0.000388247	-2.61656	0.000592556	-1.68047	0.0560966	-2.23142	0.0032632	-1.49
Rv1363c	CDS:Rv1363c:-:membrane_protein:cds1361:-:785:NC_000962.3	3.2621	2.33564e-22	3.8894	1.35562e-24	4.269	8.85829e-22	5.33026	1.70569e-29	4.20138	5.29814e-24	-5.132
Rv1382	CDS:Rv1382:pyrC:hypothetical_protein:cds1379:+:497:NC_000962.3	-2.72751	3.66992e-07	-1.50314	0.0689594	-2.53037	0.000822062	-2.06772	0.0108176	-1.5828	0.0550831	#N/A
Rv1404	CDS:Rv1404:-:transcriptional_regulator:cds1401:+:482:NC_000962.3	1.64525	4.16684e-14	1.42336	5.00057e-06	1.54672	9.16771e-05	2.50388	5.85049e-09	1.56114	2.1049e-06	-5.265
Rv1924c	CDS:Rv1924c:-:hypothetical_protein:cds1913:-:380:NC_000962.3	-1.80402	1.04407e-05	-1.34457	0.0257564	-2.36662	1.69402e-05	-1.28349	0.0640199	-2.10639	5.58842e-05	-4.633
Rv2063A	CDS:Rv2063A:mazF7:mRNA_interferase_MazF7:cds2053:+:410:NC_000962.3	-1.99277	0.000537803	-1.98395	0.0159295	-2.22729	0.0123254	-1.63124	0.0987054	-1.39134	0.143243	-2.432
Rv2767c	CDS:Rv2767c:fabG5:membrane_protein:cds2755:-:353:NC_000962.3	-2.98889	5.93454e-07	-2.67212	0.000624711	-1.89186	0.0648718	-2.32705	0.0104578	-1.64839	0.0833161	1.89
Rv2866	CDS:Rv2866:relG:toxin_RelG:cds2854:+:263:NC_000962.3	-2.35974	8.65111e-05	-3.21991	5.00057e-06	-1.44424	0.193813	-2.73535	0.000821994	-1.7505	0.0543947	-3.63
Rv2979c	CDS:Rv2979c:-:resolvase:cds2969:-:584:NC_000962.3	-2.82649	2.0597e-09	-1.71525	0.00905008	-2.69641	1.69402e-05	-1.58711	0.0335174	-2.02877	0.00163756	-3.348
Rv3205c	CDS:Rv3205c:-:hypothetical_protein:cds3197:-:878:NC_000962.3	2.32838	7.6972e-18	1.24831	0.000189476	1.45432	0.000185791	1.33766	0.000137377	1.83116	2.7992e-07	-2.518
Rv3206c	CDS:Rv3206c:moeB1:adenylyltransferase2Fsulfurtransferase:cds3198:-:1178:NC_000962.3	1.85072	9.54561e-42	2.11204	3.10965e-34	2.13727	1.21668e-24	1.74666	1.84575e-20	1.54795	2.31326e-18	-3.009
Rv3211	CDS:Rv3211:rhlE:ATP-dependent_RNA_helicase_RhlE:cds3204:+:1583:NC_000962.3	2.40167	3.88052e-21	1.50234	6.21206e-07	1.35555	0.000200602	1.6108	5.84013e-07	2.25827	4.72721e-12	1.909
Rv3241c	CDS:Rv3241c:-:hypothetical_protein:cds3233:-:644:NC_000962.3	3.31104	3.58807e-68	1.55564	1.98472e-12	1.73181	2.03419e-11	1.33107	3.082e-08	1.4771	9.49545e-10	-2.803
rv3280	CDS:Rv3280:accD5:propionyl-CoA_carboxylase_subunit_beta:cds3272:+:1646:NC_000962.3	1.40377	9.89133e-12	1.0564	5.32188e-05	1.18081	0.000167495	1.22729	1.79127e-05	1.17257	4.59668e-05	#N/A
rv3345c	CDS:Rv3345c:PE_PGRS50:PE-PGRS_family_protein_PE_PGRS50:cds3335:-:4616:NC_000962.3	1.5935	2.15865e-07	1.83443	7.13539e-07	0.930129	0.0550444	1.87606	3.49587e-06	1.25393	0.00425195	-2.613
Rv3347c	CDS:Rv3347c:PPE55:PPE_family_protein_PPE55:cds3337:-:9473:NC_000962.3	1.28892	1.33354e-13	1.48255	1.78154e-14	1.33614	3.88872e-09	1.27413	6.97296e-10	1.46379	1.11294e-11	1.067
Rv3355c	CDS:Rv3355c:-:integral_membrane_protein:cds3345:-:293:NC_000962.3	1.30945	0.00423526	1.53602	0.0140931	2.47768	0.000592556	2.38785	0.000505452	2.43742	0.000199364	-2.556
rv3370c	CDS:Rv3370c:dnaE2:error-prone_DNA_polymerase:cds3360:-:3239:NC_000962.3	1.67779	3.90254e-17	1.6427	3.8106e-11	1.3077	1.69402e-05	1.57204	1.93767e-08	1.14204	4.48739e-05	1.091
Rv3413c	CDS:Rv3413c:-:anti-sigma-D_factor_RsdA:cds3401:-:899:NC_000962.3	2.35407	1.33727e-10	4.15791	2.69957e-18	3.66046	6.1261e-12	4.43379	7.28988e-16	3.24382	9.84873e-12	-1.782
Rv3414c	CDS:Rv3414c:sigD:ECF_RNA_polymerase_sigma_factor_SigD:cds3402:-:638:NC_000962.3	1.41222	3.76447e-05	3.40628	1.93024e-11	2.10819	0.000126724	2.94343	1.36947e-07	2.09654	1.92755e-05	-0.468
Rv3430a	CDS:Rv3430a:-:hypothetical_protein:cds3419:-:155:NC_000962.3	2.2901	1.4087e-12	1.95983	0.000203978	2.25779	0.000626684	2.44072	0.000184989	1.57144	0.00227762	#N/A
Rv3492c	CDS:Rv3492c:-:Mce_associated_protein:cds3475:-:482:NC_000962.3	-3.01115	2.2487e-08	-2.33278	0.00087101	-2.51836	0.0008985	-1.99838	0.0139092	-1.2686	0.157943	-3.254
Rv3697A	CDS:Rv3697A:vapB48:antitoxin_VapB48:cds3679:-:224:NC_000962.3	-3.14828	3.832e-07	-1.57862	0.0935354	-1.74124	0.0943679	-1.3553	0.209761	-1.91291	0.0355708	#N/A

## Sheet: Suppl. Table 7
Supplement Table 7: RNAtag-seq results for omamC+ compared to reference strains after 3 weeks of carbon-starvation (Fig. 4A) - all genes - Log2(FC)
	gene / locus	wt	padj	rv0246+	padj	rv1374c+	padj	rv2633c+	padj	rv2710+	padj
Rv0001	CDS:Rv0001:dnaA:chromosomal_replication_initiator_protein_DnaA:cds0:+:1523:NC_000962.3	0.371421	0.106547	0.567298	0.0718858	0.130209	0.81503	0.241487	0.549944	0.12437	0.801947
Rv0002	CDS:Rv0002:dnaN:DNA_polymerase_III_subunit_beta:cds1:+:1208:NC_000962.3	-1.7833	7.44433e-05	0.398221	0.588935	-0.0889183	0.943551	0.299545	0.72518	0.608698	0.44361
Rv0003	CDS:Rv0003:recF:DNA_replication2Frepair_protein_RecF:cds2:+:1157:NC_000962.3	-2.20059	3.02672e-05	0.733	0.357725	0.350489	0.7632	0.292323	0.773599	-0.232596	0.842006
Rv0004	CDS:Rv0004:recF:hypothetical_protein:cds3:+:563:NC_000962.3	-0.807648	0.00561632	1.30329	0.0110594	0.339207	0.665683	1.35508	0.0272112	1.19283	0.0213509
Rv0005	CDS:Rv0005:gyrB:DNA_gyrase_subunit_B:cds4:+:2027:NC_000962.3	0.377732	0.0559282	-0.638686	0.00925477	-0.220304	0.585725	-0.223244	0.501035	-0.421616	0.177156
Rv0006	CDS:Rv0006:gyrA:DNA_gyrase_subunit_A:cds5:+:2516:NC_000962.3	0.633982	0.0108183	-0.562518	0.0899246	-0.504834	0.224607	-0.627275	0.0633973	-0.654684	0.0782087
Rv0007	CDS:Rv0007:-:membrane_protein:cds6:+:914:NC_000962.3	0.199192	0.488634	-0.946334	0.00644225	-1.12686	0.00385143	-1.10701	0.00179569	-0.90653	0.0213111
Rv0008c	CDS:Rv0008c:-:cell_wall_synthesis_protein_CwsA:cds7:-:437:NC_000962.3	-0.39995	0.300211	0.0728643	0.936965	-0.288852	0.761332	-0.675118	0.307727	-0.125094	0.903611
Rv0009	CDS:Rv0009:ppiA:iron-regulated_peptidyl-prolyl_cis-trans_isomerase_PpiA:cds8:+:548:NC_000962.3	0.60196	0.123102	-0.562402	0.335121	-0.800917	0.218829	-0.39693	0.574209	0.0617078	0.95526
Rv0010c	CDS:Rv0010c:-:membrane_protein:cds9:-:425:NC_000962.3	-0.896726	0.0176567	-0.436167	0.484019	0.150128	0.888787	0.239473	0.780127	-0.304584	0.696231
[truncated: 3,899 more rows]

## Sheet: Suppl. Table 8
Supplemet Table 8: RNAtag-seq omamC+ and hits from Fig. 4A - all genes
[truncated: 4,044 more rows]

## Sheet: Suppl. Table 9
Supplement Table 9: RNAtag-seq omamC+ and rv0516c+ - top 30 hits
[truncated: 49 more rows]

[truncated: 4 more sheets: Suppl. Table 10, Suppl. Table 11, Suppl. Table 12, Suppl. Table 13]
